# Supplementary material for: Egg Characteristics of Female Common Terns Are Repeatable, and Vary With Maternal Age and Laying Order
Source: Ecol Evol. 2025 Nov 19;15(11):e72455. doi: 10.1002/ece3.72455 (PMC12628015; doi:10.1002/ece3.72455)
Supplement: Supplementary file 1 — Figure S1: Intra‐specific variability in egg characteristics in our common tern colony. Figure S2: Correlation matrix for eight egg characteristics assessed for 1589 common tern eggs from 687 clutches laid by 330 females in the years 2017–2020. Figure S3: Common tern nest containing two fake eggs and one original egg. Despite the fake eggs roughly resembling the real egg, common terns do not hesitate to incubate the clutch, neither when only a single original egg is replaced by a fake egg, nor when the whole clutch is replaced. Table S1: Estimates of the repeatability of measurements of eight egg characteristics obtained by analysing two pictures taken of different sides of a subset of 1430 eggs. Table S2: Proportion and cumulative proportion of variance explained by principal component axes loading variation in eight egg characteristics (spottiness, Hue, Saturation, Value, volume, pointedness, elongation, and polar asymmetry) assessed using 3019 pictures of 1589 eggs from 687 clutches laid by 330 female common terns in the years 2017–2020. Table S3: Factor loadings for eight egg characteristics assessed for 1589 eggs from 687 clutches laid by 330 female common terns in the years 2017–2020 onto the first two axes of the principal component analysis described in Table S2. Table S4: Estimates of the repeatability of eight egg characteristics for female common terns (a) across years and (b) within clutches, assessed using 1589 eggs laid in 687 clutches by 330 individual female common terns in the years 2017–2020. [file ECE3-15-e72455-s001.zip]

Archive with 2 entries (2 files):
- Bichet_et_al_Repeatability_eggs_SI_07102025.docx
- Dryad_data_rep_eggs.csv
