# Supplementary material for: Egg Characteristics of Female Common Terns Are Repeatable, and Vary With Maternal Age and Laying Order
Source: Ecol Evol. 2025 Nov 19;15(11):e72455. doi: 10.1002/ece3.72455 (PMC12628015; doi:10.1002/ece3.72455)
Supplement: Supplementary file 1 — Figure S1: Intra‐specific variability in egg characteristics in our common tern colony. Figure S2: Correlation matrix for eight egg characteristics assessed for 1589 common tern eggs from 687 clutches laid by 330 females in the years 2017–2020. Figure S3: Common tern nest containing two fake eggs and one original egg. Despite the fake eggs roughly resembling the real egg, common terns do not hesitate to incubate the clutch, neither when only a single original egg is replaced by a fake egg, nor when the whole clutch is replaced. Table S1: Estimates of the repeatability of measurements of eight egg characteristics obtained by analysing two pictures taken of different sides of a subset of 1430 eggs. Table S2: Proportion and cumulative proportion of variance explained by principal component axes loading variation in eight egg characteristics (spottiness, Hue, Saturation, Value, volume, pointedness, elongation, and polar asymmetry) assessed using 3019 pictures of 1589 eggs from 687 clutches laid by 330 female common terns in the years 2017–2020. Table S3: Factor loadings for eight egg characteristics assessed for 1589 eggs from 687 clutches laid by 330 female common terns in the years 2017–2020 onto the first two axes of the principal component analysis described in Table S2. Table S4: Estimates of the repeatability of eight egg characteristics for female common terns (a) across years and (b) within clutches, assessed using 1589 eggs laid in 687 clutches by 330 individual female common terns in the years 2017–2020. [file ECE3-15-e72455-s001.zip › Dryad_data_rep_eggs.csv]

female_ID	age	year	nest_id	CSLO	spottiness	H	S	V	Pointedness	Elongation	PolarAsymmetry	volume
167	12	2018	2018_557	3_3	0.127066812	0.146514303	0.340417659	0.793369	0.541371077	1.363029774	1.377953752	11.56739982
104	5	2019	2019_272	2_2	0.179367767	0.118241087	0.408270001	0.738850709	0.54848178	1.351027377	1.755943428	13.59577355
234	5	2018	2018_541	2_2	0.296225489	0.135599627	0.388947802	0.624474681	0.593863352	1.405096893	1.689024981	14.31489752
158	6	2018	2018_701	2_1	0.174524859	0.133207499	0.380390075	0.807446034	0.566925584	1.445866539	2.270279744	14.44529164
259	4	2017	2017_449	3_3	0.278923274	0.145591107	0.343430255	0.816738782	0.546050778	1.287341932	1.640514793	14.63534146
234	5	2018	2018_541	2_1	0.244781505	0.127620829	0.446686193	0.538317416	0.59140178	1.455312768	1.500546675	14.88910934
233	3	2019	2019_733	2_2	0.142339744	0.150349368	0.226409062	0.858226665	0.580614132	1.597724732	2.335182551	14.90437493
324	3	2019	2019_275	1_1	0.155669532	0.120425896	0.403363597	0.855424799	0.560606474	1.457051062	1.658200661	15.09182156
156	4	2020	2020_196	2_2	0.311443489	0.119248824	0.411768505	0.824309889	0.549270747	1.250525808	1.513170922	15.11920413
246	6	2018	2018_166	3_1	0.301069438	0.125232919	0.37777816	0.853979984	0.565794613	1.463686853	1.973202818	15.18797308
24	3	2019	2019_494	2_1	0.151300648	0.142702356	0.310789657	0.821542626	0.558163047	1.393126229	2.539219653	15.32140115
178	8	2018	2018_954	3_3	0.306104745	0.129248125	0.3330212	0.823890136	0.542511107	1.478642928	2.078389832	15.56128555
266	4	2018	2018_597	2_2	0.297209732	0.130113676	0.409715851	0.759573086	0.566152336	1.387872404	2.214608314	15.70209042
243	7	2019	2019_234	3_2	0.252577789	0.172741531	0.214377681	0.820208643	0.567595883	1.311593065	1.945278608	15.74011343
28	7	2019	2019_571	3_2	0.245406376	0.121726544	0.440766734	0.73522087	0.580601388	1.40490183	3.20541131	15.74039568
266	3	2017	2017_815	2_2	0.226553339	0.118143594	0.436055207	0.767772569	0.55087501	1.388633155	2.177023427	15.74718499
234	6	2019	2019_341	3_1	0.528087944	0.122111263	0.409388795	0.607425272	0.614544005	1.441463485	2.083629434	15.75320586
137	8	2018	2018_254	3_3	0.267558995	0.120888407	0.436003098	0.742171123	0.539796054	1.331811689	1.752387966	15.77898432
2	4	2020	2020_386	3_3	0.107894948	0.15833805	0.233575342	0.917996136	0.549830532	1.357360757	1.58480266	15.80607249
120	3	2019	2019_261	3_3	0.208766416	0.122149203	0.409459998	0.734649163	0.595974863	1.443619821	3.333061763	15.82313334
310	7	2020	2020_145	3_3	0.284575	0.126429064	0.329318333	0.836953142	0.557117139	1.380547385	2.023326384	15.89487291
122	9	2019	2019_453	3_1	0.141736329	0.114435033	0.389815581	0.711858108	0.547898595	1.254174749	1.648840477	15.97334522
234	7	2020	2020_343	3_1	0.775921033	0.11483552	0.469828065	0.543021964	0.618709778	1.549343733	1.98236679	15.98327434
234	7	2020	2020_343	3_2	0.473277691	0.126722503	0.464681561	0.631101469	0.612827937	1.489050824	1.64452152	15.99191609
248	4	2018	2018_197	2_2	0.2231424	0.124802385	0.462225799	0.722888545	0.560949913	1.38433682	2.249678014	16.02046907
312	6	2017	2017_368	3_1	0.185297742	0.139988898	0.349530556	0.755913825	0.573774601	1.319078938	2.383552557	16.04553213
158	6	2018	2018_701	2_2	0.134099923	0.128521722	0.408459393	0.806162201	0.570674499	1.38686001	2.39008924	16.04708687
316	7	2018	2018_280	2_2	0.21312257	0.147952457	0.298648006	0.811367745	0.570806026	1.392216248	2.679582146	16.05152415
234	6	2019	2019_341	3_3	0.435005984	0.129235764	0.422921763	0.688860939	0.581348944	1.382140702	1.690080379	16.05323843
312	8	2019	2019_375	2_2	0.086355517	0.147032532	0.26282256	0.8232753	0.574853524	1.328087451	2.248885861	16.08633865
191	7	2018	2018_432	2_2	0.229631928	0.139639882	0.349547183	0.813614453	0.581733175	1.334380413	2.629073755	16.08774931
126	10	2020	2020_188	2_2	0.273844881	0.136457083	0.384707527	0.827281262	0.546535527	1.343758755	2.030554927	16.09982967
57	3	2019	2019_817	3_3	0.164512036	0.143479972	0.318378983	0.777532713	0.563394137	1.460564505	2.325628444	16.12600583
162	3	2017	2017_923	3_2	0.186702156	0.14620866	0.253196653	0.850093379	0.608020242	1.504213732	2.530286417	16.12818876
117	16	2017	2017_120	3_3	0.204253043	0.135437578	0.335123317	0.83490302	0.52445108	1.481260713	3.528025741	16.14858122
107	4	2018	2018_730	2_2	0.236368159	0.153446993	0.298870516	0.826738642	0.5545472	1.297844575	2.267612462	16.1613927
25	3	2020	2020_598	3_3	0.250941543	0.112134074	0.488249736	0.791323893	0.535356006	1.419969579	1.552685171	16.16704421
197	3	2019	2019_726	3_1	0.226275389	0.132062245	0.338488966	0.829138809	0.575453505	1.436898017	2.400543128	16.18763592
177	4	2020	2020_721	3_3	0.549161286	0.109026152	0.48374534	0.641786876	0.557632675	1.371027776	2.233809083	16.1932526
45	4	2018	2018_33	2_2	0.542743218	0.093128356	0.524578212	0.623080519	0.556183372	1.449606529	3.063540493	16.19480926
232	13	2019	2019_248	3_3	0.126170085	0.154242394	0.31230479	0.820388179	0.566697164	1.397369982	2.509201309	16.19822169
234	7	2020	2020_343	3_3	0.310686081	0.125042622	0.457972929	0.678697591	0.611943631	1.53086541	2.152920436	16.2240837
186	4	2018	2018_993	1_1	0.113445941	0.174536993	0.215051933	0.871146243	0.570231649	1.337394056	3.33938893	16.26338112
222	16	2019	2019_103	3_3	0.103767506	0.16394887	0.252744625	0.857933289	0.529800363	1.32726168	1.64702709	16.28176798
243	5	2017	2017_268	3_2	0.243936452	0.151957357	0.287606304	0.87064976	0.550878442	1.387281496	1.784956934	16.28197214
221	11	2019	2019_425	3_3	0.254123759	0.130577362	0.400124601	0.836649736	0.563266769	1.440672845	1.825440305	16.28627104
241	5	2018	2018_379	2_2	0.155763101	0.150679722	0.279247921	0.837706392	0.584020856	1.355959372	2.988721765	16.29246148
320	5	2018	2018_370	2_2	0.30387829	0.12375549	0.407841043	0.670416865	0.568894755	1.426969794	2.317215066	16.30686242
122	10	2020	2020_452	3_1	0.172942532	0.114979748	0.445687453	0.723825343	0.561464144	1.339298737	2.320107087	16.31282272
241	6	2019	2019_378	3_3	0.219893118	0.155972735	0.254513653	0.810529742	0.568000232	1.39419379	2.131314442	16.32307999
299	6	2020	2020_167	3_3	0.204418866	0.128159859	0.393558558	0.810531246	0.56142615	1.398020247	2.036530836	16.32321335
162	5	2019	2019_127	3_2	0.258203834	0.123373339	0.380449862	0.755888082	0.557663944	1.393718246	2.181790721	16.34101447
292	6	2019	2019_383	2_2	0.191433054	0.13087126	0.418332178	0.810543282	0.547486866	1.36640742	1.72118836	16.35341371
234	6	2019	2019_341	3_2	0.50191752	0.129402571	0.430647086	0.617408081	0.616225627	1.503352121	1.703113633	16.36606292
277	7	2020	2020_520	3_3	0.251971735	0.14163866	0.261609802	0.83705294	0.567268569	1.475132269	2.399945053	16.37164509
294	4	2017	2017_250	2_2	0.085549111	0.131552237	0.285568861	0.8668785	0.563758354	1.275604348	2.811488494	16.39840428
319	3	2019	2019_295	2_1	0.264596435	0.117307011	0.438283343	0.70893488	0.589138763	1.454521412	2.957089389	16.39913401
107	4	2018	2018_730	2_1	0.253744815	0.154021479	0.277284687	0.812410859	0.555227972	1.317950844	2.9870678	16.40494891
39	7	2018	2018_658	2_1	0.394452151	0.128121805	0.436444898	0.756539026	0.574517847	1.288651885	1.883739397	16.42939626
82	4	2019	2019_467	2_2	0.033886598	0.133516913	0.250545708	0.934158397	0.539779416	1.473430814	1.722345411	16.43071628
296	7	2018	2018_671	3_3	0.155141939	0.12868748	0.381969997	0.834536927	0.566334958	1.492851174	1.985903969	16.45536583
312	7	2018	2018_371	2_1	0.159859123	0.138155957	0.337853411	0.808077921	0.576986372	1.427690734	2.932682322	16.46893121
243	7	2019	2019_234	3_3	0.290442503	0.162729793	0.238436529	0.823991438	0.563551137	1.321570857	2.170732138	16.49106655
278	4	2018	2018_579	3_3	0.37219998	0.124120628	0.440636148	0.736022764	0.559787915	1.376674057	1.854260271	16.49463805
9	5	2018	2018_585	2_1	0.188433701	0.141937476	0.325046236	0.808102996	0.547726171	1.279263969	2.164665908	16.51451106
163	11	2020	2020_412	3_3	0.15166224	0.191971046	0.185438213	0.888088332	0.557238441	1.453325337	1.944833152	16.54734529
68	7	2018	2018_337	3_3	0.301816561	0.1305047	0.430722248	0.78045544	0.551467463	1.402476725	2.063485621	16.55971043
243	6	2018	2018_234	2_1	0.132316586	0.175348931	0.175734586	0.871983744	0.553254927	1.321909884	1.700666269	16.56267507
230	8	2019	2019_312	3_1	0.218061043	0.126530748	0.350642971	0.792810332	0.576064319	1.340264134	2.53790429	16.56674927
242	4	2018	2018_454	2_2	0.160653452	0.117494829	0.430801099	0.81022433	0.559421728	1.380521647	2.096029629	16.58043175
314	6	2019	2019_449	3_3	0.216089066	0.13025964	0.364288529	0.819292407	0.539790204	1.379600036	1.794733798	16.59656053
289	5	2018	2018_175	2_2	0.352206213	0.119315318	0.421645969	0.716158449	0.576326494	1.460490814	2.879973152	16.59898521
305	7	2018	2018_251	2_2	0.252864313	0.11448106	0.464871327	0.705411359	0.560324339	1.472193319	1.955456401	16.60336346
148	4	2018	2018_390	2_2	0.082185505	0.126709423	0.306139425	0.980613111	0.534354013	1.504668455	1.581240608	16.60347904
42	4	2018	2018_560	3_2	0.225743831	0.151368239	0.327832929	0.744347622	0.561809582	1.348584899	3.211473751	16.60353906
119	4	2017	2017_279	2_1	0.174952692	0.140334853	0.354944516	0.81259892	0.547786565	1.395598848	1.684152773	16.60996244
2	4	2020	2020_386	3_1	0.265020856	0.136036275	0.393187241	0.817475482	0.551429472	1.388866275	1.834894005	16.62121658
180	6	2020	2020_125	3_3	0.323105094	0.128914623	0.409680737	0.725869948	0.58905463	1.53621999	2.38936668	16.63750441
313	5	2018	2018_122	3_3	0.178873056	0.152362366	0.351361965	0.830509903	0.554629183	1.345056967	1.655353999	16.63996403
111	17	2018	2018_108	3_3	0.213610169	0.147897602	0.285997587	0.850178634	0.558031331	1.399764306	1.731274921	16.64802662
301	3	2018	2018_588	2_2	0.369549514	0.130629713	0.441847709	0.623441597	0.594456359	1.417804232	3.052290816	16.66220484
78	3	2019	2019_600	3_3	0.168990735	0.147641678	0.270796473	0.85851954	0.568306403	1.420594842	2.822855581	16.66776587
95	4	2020	2020_265	2_2	0.152722298	0.141919869	0.345020411	0.855062216	0.574284752	1.511299386	3.238393865	16.66879621
304	4	2018	2018_488	2_1	0.21550485	0.167486407	0.197202619	0.868999834	0.57422298	1.480515461	3.011937692	16.67097751
227	3	2017	2017_913	2_2	0.260081846	0.133978004	0.338738809	0.836934085	0.574731841	1.402226508	2.723014738	16.69252325
172	3	2019	2019_820	2_2	0.20308778	0.133864675	0.393131884	0.775365241	0.576548989	1.425786753	2.335172148	16.69475685
118	6	2018	2018_762	3_3	0.150702107	0.117572462	0.416765489	0.790706048	0.574473965	1.478172694	1.984676741	16.69950722
108	6	2018	2018_617	3_3	0.259494761	0.126567908	0.44575625	0.712703132	0.556110507	1.379050321	2.110041001	16.71126151
120	3	2019	2019_261	3_2	0.293458138	0.13191665	0.347071801	0.717094244	0.588783781	1.401638132	2.562030719	16.71587267
230	7	2018	2018_323	2_2	0.14816914	0.134769444	0.251038815	0.870910539	0.57610979	1.392726452	2.430714089	16.72148121
73	6	2019	2019_554	3_3	0.176653699	0.133483014	0.325134163	0.807678729	0.5502656	1.370546757	1.670903017	16.72179675
30	6	2018	2018_330	3_3	0.206308473	0.125565072	0.411610378	0.811703748	0.569063102	1.368171656	1.801709767	16.72426916
83	7	2017	2017_217	3_3	0.234143391	0.134939693	0.376894877	0.729723956	0.570148727	1.488564812	2.353407018	16.72541049
151	19	2018	2018_527	3_3	0.149618788	0.135249178	0.401838455	0.827044555	0.578175538	1.525593403	2.590790276	16.7432887
54	19	2018	2018_232	3_3	0.145492947	0.137060662	0.355372083	0.806227395	0.554279649	1.356218214	2.027764876	16.76123375
102	18	2019	2019_201	3_3	0.196139048	0.195157681	0.201697186	0.808528265	0.55580459	1.36702242	1.728395636	16.76965527
37	4	2019	2019_382	2_1	0.241077122	0.131666087	0.370385028	0.777311552	0.552435956	1.300391261	2.325234725	16.78215663
197	3	2019	2019_726	3_3	0.125063026	0.127475259	0.263090629	0.873010309	0.563989886	1.407647177	1.924610813	16.78782489
21	17	2017	2017_355	3_2	0.250620532	0.149028638	0.37265431	0.738852881	0.560852957	1.337746249	1.808139651	16.79216923
319	4	2020	2020_251	3_1	0.209809129	0.111245018	0.446987601	0.719487891	0.591919417	1.442408452	3.761163374	16.79555465
199	6	2019	2019_331	3_1	0.252019678	0.148158791	0.353580241	0.748902222	0.566844373	1.3663533	2.012745241	16.81313794
177	3	2019	2019_805	2_2	0.432987393	0.123956147	0.426571879	0.684059226	0.550973366	1.286817588	1.749252004	16.82398462
118	8	2020	2020_106	3_3	0.221848197	0.117145177	0.4233757	0.767224432	0.59436604	1.44407602	2.288643224	16.82679636
276	6	2018	2018_135	3_3	0.303592551	0.097222867	0.544211181	0.715977911	0.543145317	1.383694872	1.688994518	16.84284544
294	6	2019	2019_250	3_3	0.104617466	0.135740833	0.315875674	0.824817907	0.558775354	1.287922316	2.018266472	16.86114491
278	3	2017	2017_586	3_3	0.244103263	0.123743841	0.400432473	0.811723807	0.54941618	1.408784343	1.455748479	16.87379676
273	4	2018	2018_276	2_2	0.384576224	0.114310876	0.473606847	0.67645991	0.575860241	1.396621355	2.346303201	16.87615741
304	4	2018	2018_488	2_2	0.282468858	0.152444461	0.335474897	0.822455853	0.569639172	1.530471169	2.865043655	16.87660301
322	4	2018	2018_354	1_1	0.109387116	0.124357198	0.36068409	0.838002275	0.568314016	1.531842465	2.157971421	16.87761528
246	6	2018	2018_166	3_3	0.231851981	0.124160759	0.383045691	0.888518115	0.539816794	1.460788459	1.934627844	16.88551544
233	3	2019	2019_733	2_1	0.208627861	0.139431043	0.28947099	0.862256699	0.571351108	1.472077272	2.065722067	16.88970808
122	9	2019	2019_453	3_2	0.320653893	0.104939508	0.4841567	0.625901442	0.558143261	1.267489325	1.772263655	16.89229215
158	7	2019	2019_629	3_3	0.178973392	0.135930225	0.360274451	0.800701395	0.57597758	1.481960392	2.130392683	16.90109343
238	3	2018	2018_289	2_2	0.099149787	0.128234248	0.315468786	0.866231568	0.580806598	1.377894983	1.968179106	16.91215891
120	4	2020	2020_257	1_1	0.245407816	0.126055762	0.392531654	0.755437236	0.578159854	1.359557284	2.853997358	16.92715034
248	6	2020	2020_140	3_2	0.169371186	0.125495211	0.398345897	0.809053333	0.574129537	1.393065542	2.757836574	16.9442594
195	4	2020	2020_448	3_2	0.169360716	0.136525474	0.34072358	0.819317482	0.57387287	1.481060491	2.044343031	16.94769526
162	6	2020	2020_312	3_2	0.217298002	0.122046058	0.411084582	0.769221395	0.56721812	1.420581152	2.163628178	16.95553521
199	7	2020	2020_322	3_3	0.215096441	0.175111701	0.260103346	0.866124749	0.575511288	1.371031322	2.583029224	16.96506927
199	6	2019	2019_331	3_3	0.158951974	0.179903284	0.211618199	0.873249523	0.566973054	1.317243603	2.180636764	16.96695178
259	5	2018	2018_442	3_3	0.240447193	0.137455393	0.299771653	0.805349775	0.525640236	1.298486181	1.312035856	16.96886077
254	5	2018	2018_476	3_2	0.352676768	0.130467963	0.369465712	0.73187538	0.564108842	1.292550393	2.375340533	16.97283319
321	5	2018	2018_678	2_2	0.267039957	0.157723104	0.293824454	0.756935209	0.578701221	1.419739451	2.669795799	16.97702117
90	3	2019	2019_597	3_3	0.139215463	0.133911714	0.265739733	0.938316313	0.559452181	1.386529544	2.291777266	16.9795306
118	7	2019	2019_150	3_2	0.206854247	0.118695246	0.447830139	0.766817217	0.591692759	1.414656003	1.934636127	16.98450285
37	3	2018	2018_381	1_1	0.259781925	0.108860292	0.502560611	0.648265721	0.546368595	1.332631991	1.609585134	16.99055653
119	5	2018	2018_274	2_1	0.153503227	0.141964002	0.356198298	0.818965431	0.549598494	1.407448938	1.594805287	17.00353139
208	6	2019	2019_678	3_3	0.201631681	0.138939254	0.36895764	0.776274456	0.539980756	1.425596171	2.067440054	17.01100965
68	6	2017	2017_358	3_2	0.255151128	0.138163764	0.376989226	0.790229626	0.559958884	1.344880912	1.969008414	17.01339514
285	8	2020	2020_151	3_3	0.237659426	0.125855531	0.421673775	0.83821491	0.55698096	1.346016412	1.847527611	17.01614863
64	11	2017	2017_116	3_3	0.076421527	0.128689911	0.349330589	0.896391626	0.561175306	1.465338514	2.17146222	17.01626329
192	4	2018	2018_284	2_2	0.192203269	0.114497121	0.441937231	0.82700945	0.569226222	1.410295874	2.273547015	17.02141697
243	5	2017	2017_268	3_1	0.104322315	0.167463165	0.178360719	0.870414057	0.555740728	1.338311212	1.953079031	17.02380014
230	8	2019	2019_312	3_3	0.224757757	0.121515176	0.360384179	0.844336188	0.54515786	1.39651368	2.009830718	17.02827099
118	7	2019	2019_150	3_3	0.147549717	0.119447204	0.395662413	0.80467526	0.578151441	1.465548185	1.800398842	17.04107332
149	7	2018	2018_121	3_3	0.250713305	0.132595935	0.374011956	0.777516665	0.548306177	1.35741671	1.988969987	17.05171995
177	3	2019	2019_805	2_1	0.514377632	0.150053096	0.354984892	0.628496691	0.559571531	1.281515805	1.83560611	17.05198462
216	5	2019	2019_389	3_3	0.249834039	0.119041901	0.475795532	0.767092539	0.533417974	1.40281554	1.75486315	17.05223503
152	4	2018	2018_691	2_2	0.129466648	0.145823352	0.293867536	0.86380432	0.551375524	1.387362549	2.246324302	17.05570603
314	5	2018	2018_461	2_2	0.193910603	0.137699888	0.350769453	0.796829332	0.550167716	1.326165472	2.446489815	17.07278658
111	17	2018	2018_108	3_2	0.181870666	0.14894887	0.293697757	0.860148403	0.572569549	1.443836156	2.244105125	17.07525126
167	12	2018	2018_557	3_2	0.127902353	0.143653854	0.33954613	0.804883382	0.548623695	1.279834765	1.387581717	17.07940122
243	8	2020	2020_232	2_1	0.310333207	0.143740915	0.36086158	0.788105784	0.564896512	1.332552774	2.199112405	17.08451907
64	14	2020	2020_192	2_1	0.158465379	0.146538947	0.312697004	0.815872194	0.576187589	1.362024881	2.166244227	17.08632543
242	4	2018	2018_454	2_1	0.195011475	0.11023202	0.46973213	0.756278247	0.553609642	1.335528098	1.874667211	17.08946536
258	4	2018	2018_961	2_2	0.160125702	0.138120341	0.344842759	0.866226552	0.575291177	1.492892215	2.56077266	17.09221796
319	4	2020	2020_251	3_3	0.242096896	0.105519305	0.473964735	0.722237601	0.566794418	1.400545198	2.695746345	17.09335139
285	6	2018	2018_383	2_1	0.197357663	0.12732018	0.389215147	0.821081751	0.56483385	1.382572536	2.522654005	17.09336694
133	3	2017	2017_497	2_1	0.148632228	0.153470577	0.257795429	0.864797285	0.551698447	1.338997324	1.495221559	17.10677052
254	5	2018	2018_476	3_3	0.27624673	0.138361524	0.419083953	0.721323873	0.580899034	1.348495078	2.808432036	17.10884107
19	8	2018	2018_179	2_2	0.246269608	0.127562246	0.439944401	0.704774457	0.549032844	1.311181798	3.231579251	17.11034941
222	14	2017	2017_311	3_3	0.151847586	0.156968447	0.354312819	0.792536514	0.547112156	1.346778843	2.063682927	17.11052352
195	4	2020	2020_448	3_3	0.246580502	0.131808784	0.37082589	0.8335565	0.557651851	1.455908897	2.004410997	17.11210378
47	15	2018	2018_601	2_2	0.225513595	0.138197196	0.345056095	0.801869382	0.562385138	1.460295076	2.660450225	17.11362396
34	3	2019	2019_976	2_2	0.124292255	0.140098957	0.246577775	0.852797453	0.571364503	1.438776678	2.484316787	17.11384005
216	5	2019	2019_389	3_1	0.321127164	0.114144896	0.49331439	0.715908202	0.552438562	1.297225163	2.532065831	17.12197363
277	5	2018	2018_589	2_1	0.180038135	0.147344711	0.210683734	0.848869725	0.581614399	1.406411353	2.648704659	17.12453975
123	4	2017	2017_600	3_3	0.315722521	0.135960813	0.370497294	0.778609929	0.566497819	1.376542776	2.696610136	17.12513315
238	3	2018	2018_289	2_1	0.125472186	0.13896778	0.2372086	0.863508436	0.571466481	1.384865175	1.907042741	17.13862439
163	9	2018	2018_424	3_2	0.227965244	0.176379799	0.263638585	0.812235335	0.57539252	1.485757982	2.475582594	17.13872258
320	7	2020	2020_334	3_3	0.292943587	0.12194516	0.412836143	0.719765219	0.567297169	1.502809637	2.178238051	17.14092689
289	7	2020	2020_115	3_3	0.398687078	0.13600122	0.376834821	0.777220781	0.553865928	1.40278546	2.043902753	17.14319593
238	4	2019	2019_257	2_2	0.225191012	0.121037568	0.439660238	0.762818777	0.576973949	1.382795519	2.953234139	17.14629446
208	5	2018	2018_193	1_1	0.325168547	0.121829349	0.45675006	0.691865912	0.547060436	1.371065885	1.678556517	17.15055336
7	2	2019	2019_963	2_1	0.192795347	0.134587866	0.35498767	0.843536801	0.614715679	1.546723221	2.782836918	17.1597714
73	5	2018	2018_563	2_2	0.190009525	0.117372661	0.415805637	0.78841922	0.537778513	1.317190401	2.010000321	17.17278891
246	6	2018	2018_166	3_2	0.285109204	0.128593177	0.370388615	0.863021984	0.553408154	1.397805177	2.165704242	17.17325587
285	7	2019	2019_161	3_3	0.246001724	0.125653101	0.395849341	0.812015679	0.565050332	1.31657614	1.929693655	17.17592066
118	6	2018	2018_762	3_1	0.161820651	0.129055039	0.372122478	0.842931995	0.587266371	1.433663631	1.868189966	17.17674794
258	3	2017	2017_398	3_3	0.132898374	0.144381557	0.273065732	0.879130083	0.58044035	1.423729538	3.028356878	17.18373679
126	8	2018	2018_160	3_3	0.191522685	0.157017346	0.228494048	0.929916731	0.533459288	1.370169677	1.278145028	17.18477612
9	5	2018	2018_585	2_2	0.134060374	0.147139638	0.28305565	0.866657841	0.548105988	1.278116334	1.904141423	17.18891434
79	9	2019	2019_403	3_3	0.097419512	0.129495904	0.310346909	0.86072663	0.552608453	1.501035897	2.436064821	17.19208653
119	5	2018	2018_274	2_2	0.286768195	0.120592724	0.451426279	0.746413792	0.566111435	1.438052926	1.914892966	17.19961261
243	8	2020	2020_232	2_2	0.263329948	0.142351745	0.345599705	0.795697453	0.560359732	1.392506864	1.677238009	17.20067151
122	8	2018	2018_460	2_2	0.301059321	0.107075427	0.501492789	0.655091102	0.559869279	1.322576203	2.06369871	17.20272972
289	6	2019	2019_138	3_3	0.288695476	0.130205806	0.340322008	0.763960185	0.547138754	1.395296431	2.217930947	17.20429859
216	4	2018	2018_387	2_1	0.250684802	0.123436647	0.444521389	0.776714269	0.566039039	1.375701836	2.278686439	17.2049457
314	6	2019	2019_449	3_2	0.21345262	0.131723734	0.393417049	0.78874068	0.546178438	1.315930605	1.876052639	17.20565967
42	3	2017	2017_802	3_3	0.161382587	0.128483037	0.298104069	0.79935688	0.558546401	1.409359811	2.07815106	17.209097
278	4	2018	2018_579	3_2	0.184355545	0.149827141	0.261284445	0.809121036	0.571488754	1.308091859	2.279782226	17.21010789
103	4	2020	2020_476	3_3	0.23295058	0.134889645	0.358268151	0.89438714	0.54653388	1.41740953	1.527053212	17.2188903
122	10	2020	2020_452	3_3	0.198043061	0.119662659	0.480934203	0.732263539	0.533201132	1.331970231	1.434485197	17.22766284
205	5	2018	2018_548	3_3	0.20623137	0.144916142	0.408767129	0.677402725	0.539903891	1.364871295	1.585124341	17.23889042
256	5	2018	2018_485	2_2	0.41630395	0.118910055	0.466624606	0.608542107	0.556859201	1.398638848	2.26696457	17.24092088
186	6	2020	2020_440	3_1	0.188570765	0.185839557	0.219051915	0.867668358	0.552538708	1.256470593	2.290839153	17.2410126
69	20	2020	2020_241	2_2	0.328070363	0.128250615	0.418375785	0.639583798	0.560439699	1.440057981	1.904745589	17.24434657
118	8	2020	2020_106	3_1	0.188578251	0.132496363	0.356568065	0.797116189	0.570638279	1.422162685	1.682365779	17.24624236
192	5	2019	2019_252	2_2	0.11376756	0.129933352	0.266210409	0.903421116	0.545145453	1.257887052	1.802977624	17.24659592
328	5	2020	2020_142	3_3	0.325654165	0.10702508	0.466470138	0.835587565	0.555696011	1.410512877	1.930152624	17.24956342
163	11	2020	2020_412	3_1	0.182011165	0.189370457	0.192792932	0.856690579	0.583479185	1.420401575	2.369983124	17.25280615
243	6	2018	2018_234	2_2	0.180990966	0.178477412	0.216126106	0.852320028	0.556282821	1.30079645	1.910771961	17.2557469
163	10	2019	2019_410	3_2	0.200470245	0.199467921	0.230615147	0.849774928	0.583847518	1.369073389	2.460569757	17.25701761
243	5	2017	2017_268	3_3	0.190117932	0.148646976	0.311194927	0.82205967	0.56590043	1.347481477	2.063462446	17.2586992
122	9	2019	2019_453	3_3	0.211605475	0.111403161	0.491860436	0.694747516	0.525540777	1.307780113	1.628470289	17.25884544
126	8	2018	2018_160	3_2	0.198281545	0.146719002	0.26385072	0.926376159	0.554439498	1.326578848	1.657450194	17.25933911
13	3	2019	2019_862	2_2	0.242190314	0.143972626	0.344866143	0.731958628	0.569217307	1.376120918	1.784926463	17.26465104
219	6	2020	2020_174	3_2	0.245050524	0.149597979	0.330639742	0.775878273	0.559744466	1.405416556	2.062265103	17.26646601
276	5	2017	2017_452	3_3	0.263235311	0.095549262	0.534459056	0.722286748	0.540445978	1.348989944	1.539632064	17.2672644
24	4	2020	2020_462	3_3	0.17629001	0.129509948	0.373601937	0.835791674	0.552931587	1.409581485	2.69870149	17.26893692
148	5	2019	2019_385	2_2	0.128580875	0.120195422	0.37890767	0.88695244	0.560588958	1.422564858	1.567903592	17.27476442
107	6	2020	2020_349	3_1	0.236811202	0.168592964	0.23004722	0.762760603	0.551774523	1.365173639	2.306484063	17.27615723
125	9	2019	2019_586	3_3	0.217144862	0.143681898	0.347973714	0.735830189	0.558015336	1.226156595	1.796611978	17.27634559
57	3	2019	2019_817	3_2	0.225640012	0.146064962	0.337645617	0.744358154	0.58514218	1.459653281	3.13527372	17.27846241
83	9	2019	2019_236	3_3	0.207544871	0.128481668	0.393715676	0.791593699	0.533511178	1.41897381	1.789169862	17.2808553
50	5	2019	2019_463	3_3	0.258124092	0.110197605	0.442030909	0.769760003	0.552301732	1.312589181	1.974622697	17.29360663
248	4	2018	2018_197	2_1	0.185958487	0.13214333	0.35242389	0.832034455	0.562783941	1.44280485	2.603390079	17.30221204
106	10	2020	2020_161	3_3	0.341459392	0.12351433	0.44183978	0.767311191	0.550418802	1.318511241	1.309611056	17.31377491
163	8	2017	2017_429	3_2	0.199624414	0.162237771	0.254189383	0.837245014	0.568574498	1.372204209	2.140803117	17.32106162
2	3	2019	2019_887	2_1	0.20939825	0.149821044	0.327576567	0.833768132	0.577506036	1.451052298	1.528887423	17.32280616
200	7	2019	2019_320	3_3	0.271627423	0.124475367	0.414157555	0.744944404	0.577163052	1.412743053	3.029179888	17.32531477
31	23	2017	2017_415	3_1	0.197219061	0.180143003	0.221681842	0.825986395	0.549537794	1.388825306	1.998895256	17.32635408
225	6	2017	2017_364	3_2	0.15648128	0.160292289	0.312979744	0.861041069	0.590596457	1.347430484	2.744034556	17.32657244
47	15	2018	2018_601	2_1	0.249735031	0.131661645	0.382754947	0.798208451	0.588228747	1.420942983	2.693637211	17.32760751
87	3	2017	2017_280	3_3	0.230086381	0.133597341	0.354909652	0.836793666	0.565478649	1.372174263	1.951475066	17.32811801
47	16	2019	2019_602	3_3	0.252018138	0.126665643	0.436486738	0.769331223	0.56754756	1.458896905	3.204793309	17.32815463
225	6	2017	2017_364	3_1	0.162614056	0.1376417	0.409342876	0.82800743	0.586442742	1.362931742	2.584721407	17.33220381
248	5	2019	2019_140	2_2	0.305320875	0.117361979	0.473029491	0.710322524	0.56659672	1.398254923	2.798241507	17.3351743
275	4	2018	2018_391	1_1	0.192303138	0.151911899	0.261011208	0.823885121	0.570362241	1.450608021	1.645712049	17.33860982
99	5	2019	2019_368	3_3	0.138064692	0.149560936	0.349013955	0.733632627	0.537577919	1.364650988	1.700781598	17.33989007
13	3	2019	2019_862	2_1	0.226462098	0.141320623	0.327116891	0.793174419	0.553712017	1.446253209	1.638811104	17.34650036
283	10	2018	2018_646	3_3	0.237542297	0.149475394	0.300032675	0.73692546	0.563962046	1.319376988	2.772310444	17.34892978
240	3	2017	2017_924	1_1	0.081506977	0.124613419	0.321920019	0.880714815	0.583402171	1.512629832	1.914230806	17.3518073
231	8	2018	2018_344	2_2	0.202759112	0.135423384	0.286396691	0.854351093	0.580961495	1.441956907	2.456829143	17.35412039
289	6	2019	2019_138	3_2	0.213308483	0.133288495	0.321996146	0.77729049	0.549705761	1.42093354	1.842427617	17.35952505
95	3	2019	2019_294	2_1	0.241759248	0.133950218	0.33393334	0.78484906	0.574217786	1.43542867	2.437212151	17.35973166
148	3	2017	2017_865	2_2	0.123155001	0.126589548	0.315201737	0.908171801	0.560957106	1.413930233	1.514025274	17.36239762
282	3	2020	2020_807	2_2	0.15052707	0.134406662	0.350361269	0.817830542	0.612633897	1.582778885	3.45705098	17.37422176
162	4	2018	2018_154	3_1	0.208612754	0.130619497	0.367964453	0.806508234	0.585737007	1.456328645	2.037933076	17.38033716
104	6	2020	2020_225	3_3	0.191297927	0.122267804	0.399876292	0.813575336	0.55725362	1.519884662	2.45960984	17.38174514
159	5	2019	2019_481	2_2	0.296964875	0.122198067	0.399295629	0.697213881	0.577614	1.513010782	2.7822546	17.38364935
264	4	2018	2018_576	1_1	0.108757474	0.125948505	0.394198847	0.818694622	0.579723352	1.428730768	2.573614879	17.39185585
28	6	2018	2018_547	3_2	0.307945737	0.130129198	0.422042741	0.761288207	0.580128191	1.379902847	2.870908426	17.3941734
180	3	2017	2017_762	3_3	0.266355744	0.147754005	0.34097472	0.791924687	0.5769986	1.512670587	2.546607803	17.39742691
211	3	2020	2020_198	2_2	0.103887976	0.150581985	0.302230654	0.806207335	0.553116289	1.281626112	2.157582979	17.39945084
208	6	2019	2019_678	3_2	0.239900679	0.13766561	0.374676666	0.790108264	0.561050114	1.364125746	2.048032566	17.40250273
151	19	2018	2018_527	3_2	0.146907184	0.121057124	0.442242671	0.792852458	0.585339601	1.416956978	2.316225809	17.40400448
200	5	2017	2017_323	3_3	0.165779931	0.145671973	0.349815574	0.788248711	0.575766693	1.427563528	2.490609851	17.4076547
209	6	2019	2019_244	3_3	0.174706526	0.14157408	0.346994439	0.826651381	0.579970278	1.337219609	2.057664554	17.41312993
23	5	2019	2019_164	2_2	0.070217856	0.163998304	0.224467334	0.908427565	0.562889199	1.36572991	2.144739688	17.4171658
137	8	2018	2018_254	3_2	0.262594532	0.151358252	0.343167437	0.725616692	0.558518439	1.370456216	1.861267357	17.41743314
102	17	2018	2018_218	3_3	0.196172842	0.196403002	0.215975162	0.830620232	0.564416397	1.384866241	2.73808052	17.4195341
328	3	2018	2018_930	2_2	0.1322149	0.111466416	0.416206891	0.816563258	0.568214843	1.31959807	2.028714627	17.42115525
115	4	2018	2018_582	2_2	0.211962713	0.142182005	0.326836741	0.770189787	0.558416688	1.459294079	1.69564677	17.42515071
28	6	2018	2018_547	3_3	0.192438558	0.136560962	0.378063541	0.82722008	0.561001086	1.386770136	2.915942412	17.42618962
248	6	2020	2020_140	3_3	0.23767304	0.118485643	0.455857468	0.766415517	0.559787817	1.386650745	2.118861174	17.42751267
232	12	2018	2018_244	2_2	0.162070777	0.172393045	0.253337181	0.840835736	0.568318928	1.339804261	2.984142332	17.43321978
119	6	2019	2019_255	2_1	0.103651262	0.147825476	0.283457678	0.802386426	0.559701181	1.409827771	2.066134445	17.43382005
238	5	2020	2020_223	3_2	0.324817393	0.138076966	0.412854722	0.761106163	0.583656243	1.409459555	3.014558919	17.43404451
212	9	2019	2019_616	3_3	0.071197677	0.141762733	0.316332615	0.862246669	0.551809555	1.282518416	1.862110829	17.43737998
112	10	2018	2018_118	2_2	0.121723427	0.138460767	0.313253612	0.797972747	0.555085961	1.355694852	2.813228739	17.43834715
24	4	2020	2020_462	3_2	0.161929022	0.141137546	0.341848068	0.853254318	0.564079883	1.407245052	2.760468793	17.43925335
185	4	2018	2018_12	2_1	0.365860392	0.12419243	0.410887844	0.682823913	0.542903718	1.349957511	1.938772668	17.43945237
288	10	2020	2020_923	3_3	0.432248472	0.118850596	0.467818226	0.688475287	0.528547929	1.29094333	1.316902629	17.44028482
266	5	2019	2019_573	3_3	0.348801763	0.109082757	0.498246091	0.689162339	0.544180294	1.36472858	1.892919021	17.44197013
2	4	2020	2020_386	3_2	0.176207321	0.149424016	0.315303328	0.819399728	0.552030931	1.406002683	1.6735518	17.44235941
95	3	2019	2019_294	2_2	0.166406037	0.127534886	0.385075603	0.817849098	0.598819633	1.501851534	2.679274292	17.44536398
196	9	2019	2019_128	3_3	0.306744982	0.125796076	0.436890411	0.72466836	0.543241398	1.36959932	1.964207945	17.44654246
288	9	2019	2019_302	3_3	0.304641015	0.128654888	0.392347785	0.763804721	0.52817116	1.400130939	1.403696107	17.45603627
118	6	2018	2018_762	3_2	0.182575582	0.124806269	0.425642282	0.785650954	0.573057174	1.369902928	2.060747934	17.46237093
232	13	2019	2019_248	3_2	0.195132454	0.160818598	0.324321244	0.766817216	0.564254839	1.430200848	2.345574102	17.46585361
314	5	2018	2018_461	2_1	0.287226879	0.123934527	0.415173707	0.760129748	0.558828576	1.399514376	2.56416293	17.47093409
22	16	2017	2017_901	3_3	0.132166954	0.145440102	0.335623822	0.826693507	0.562704156	1.439430245	2.173981854	17.48410493
107	5	2019	2019_359	3_1	0.187701006	0.171902749	0.214810972	0.820440837	0.552868165	1.30295869	2.044484582	17.49259672
131	3	2020	2020_486	2_1	0.274164941	0.122450911	0.422996613	0.749881647	0.542447976	1.408217937	1.588782051	17.49396857
247	4	2020	2020_166	3_3	0.165475844	0.13790399	0.299631471	0.859187534	0.550524379	1.432791711	1.744534143	17.5048635
183	5	2020	2020_524	3_3	0.132740904	0.114535566	0.421666811	0.820131412	0.54284751	1.37595955	1.639418195	17.50523995
122	10	2020	2020_452	3_2	0.229518839	0.117274611	0.432285411	0.726501333	0.555412139	1.275445752	2.241927406	17.5144199
39	7	2018	2018_658	2_2	0.340600184	0.134409859	0.374706484	0.776192712	0.550962909	1.32061221	2.638896662	17.51970245
102	18	2019	2019_201	3_2	0.296236573	0.184893103	0.251763715	0.753782796	0.569863318	1.326577956	2.321716475	17.51985865
276	7	2019	2019_431	3_3	0.214476505	0.104852962	0.509935955	0.794962759	0.558627351	1.448796254	1.777438584	17.52032801
71	6	2017	2017_340	3_2	0.177288309	0.185164532	0.248639392	0.806776535	0.576339798	1.466993479	1.654795405	17.52361378
162	4	2018	2018_154	3_3	0.19027385	0.13330126	0.355129533	0.835554967	0.567746826	1.435748486	1.800994599	17.52683172
132	3	2019	2019_811	2_2	0.358562491	0.108856136	0.456109758	0.680362062	0.573955945	1.462890008	2.282073067	17.52752133
230	6	2017	2017_334	3_3	0.27279476	0.121878524	0.381255442	0.858099786	0.552089693	1.398960405	2.038720595	17.54346512
199	5	2018	2018_373	2_2	0.131032714	0.182531926	0.207735995	0.904049492	0.572270525	1.361617361	2.587744932	17.54546884
309	15	2018	2018_608	2_2	0.153291914	0.162213974	0.261524882	0.865489352	0.551106062	1.307906507	1.55528466	17.55359795
122	8	2018	2018_460	2_1	0.102923494	0.115254298	0.409120972	0.755149878	0.551450682	1.280501557	1.609289815	17.55550658
322	6	2020	2020_313	3_3	0.104991745	0.130481305	0.318920355	0.872087554	0.552787386	1.384240113	1.50166099	17.55636506
162	5	2019	2019_127	3_3	0.219196132	0.144488813	0.314258824	0.832221012	0.547663488	1.342089549	1.728220955	17.55971583
278	5	2019	2019_380	3_1	0.213425767	0.136493493	0.2671953	0.77004686	0.565384606	1.406922496	2.063770349	17.56103524
57	3	2019	2019_817	3_1	0.214979905	0.146682425	0.336275952	0.732746983	0.566035939	1.446517385	1.980572374	17.56113028
69	20	2020	2020_241	2_1	0.174666849	0.130335749	0.387742496	0.722907602	0.554580083	1.433164068	1.917796065	17.56630198
104	6	2020	2020_225	3_2	0.177831162	0.125546137	0.383084982	0.832839359	0.576227972	1.402693839	2.852076792	17.56749266
37	5	2020	2020_342	3_2	0.177806149	0.130221156	0.380543532	0.790888593	0.574742567	1.429351006	2.385554422	17.57007411
17	4	2020	2020_179	2_2	0.058748262	0.126758386	0.309689727	0.917952005	0.555369948	1.376690297	2.040821742	17.57225274
173	8	2018	2018_635	2_2	0.168446923	0.145498559	0.323201897	0.759934164	0.551122332	1.335392253	1.878977226	17.57239447
184	5	2018	2018_683	2_2	0.144955793	0.11258639	0.459476132	0.791749163	0.554407114	1.370296463	1.882269858	17.5741748
196	10	2020	2020_120	3_2	0.115056011	0.156046327	0.270988868	0.840477666	0.57724562	1.360070495	2.201496199	17.57464664
265	6	2019	2019_335	3_3	0.282190333	0.13625639	0.365629107	0.845628547	0.533994684	1.431828159	2.095099157	17.5777975
103	3	2019	2019_943	3_1	0.189300088	0.13739578	0.337467273	0.845772978	0.555927046	1.427264315	1.596015092	17.5799245
75	3	2017	2017_598	3_3	0.182510005	0.128750986	0.356759037	0.808223355	0.562237491	1.439913721	2.127759017	17.59542856
278	5	2019	2019_380	3_2	0.208419815	0.163736475	0.206401151	0.795131764	0.562328719	1.406790284	1.966659949	17.59614234
162	5	2019	2019_127	3_1	0.300137474	0.133595191	0.364267881	0.784406739	0.579848214	1.452656959	2.514410872	17.59908985
315	3	2018	2018_599	2_2	0.232504543	0.125023987	0.382536031	0.705707242	0.557582796	1.433521238	2.086735355	17.5992052
204	6	2018	2018_457	2_2	0.272297645	0.132526105	0.413615652	0.69924294	0.582849686	1.395782421	3.12243587	17.60045359
277	5	2018	2018_589	2_2	0.249629229	0.175972509	0.190301343	0.873573491	0.592096649	1.470010717	2.195892234	17.60046113
55	7	2018	2018_221	3_3	0.102624711	0.145731701	0.239655154	0.934264715	0.539913761	1.301925652	1.835506032	17.6043336
118	8	2020	2020_106	3_2	0.181186708	0.133323584	0.326653362	0.850446433	0.591147173	1.398579492	2.274336205	17.60589239
107	5	2019	2019_359	3_3	0.22401262	0.156742791	0.288061227	0.757733091	0.552748203	1.304026464	2.254834844	17.60644464
2	3	2019	2019_887	2_2	0.154355789	0.146685466	0.348472834	0.827690986	0.567221497	1.468038334	1.517605248	17.60755506
315	3	2018	2018_599	2_1	0.289117993	0.126203995	0.383372889	0.683009467	0.567321771	1.39421153	2.332356222	17.61299675
82	4	2019	2019_467	2_1	0.056770322	0.129717326	0.285725396	0.877782559	0.576896113	1.584620706	3.068843726	17.61564723
185	4	2018	2018_12	2_2	0.23085231	0.132130234	0.371720916	0.768514785	0.576694231	1.359775814	2.381739085	17.61851671
199	6	2019	2019_331	3_2	0.241769695	0.167051014	0.288002952	0.785511036	0.57609995	1.361553312	2.617135374	17.6220157
171	10	2018	2018_126	3_3	0.377200282	0.110485263	0.505895642	0.74091738	0.55543458	1.320079111	1.546481142	17.62340478
264	5	2019	2019_508	3_3	0.23374582	0.114869796	0.44395314	0.861545074	0.544543406	1.393730944	2.282137625	17.62779479
125	8	2018	2018_572	2_2	0.211558673	0.126822772	0.392518231	0.776212772	0.554826698	1.30318639	2.656525547	17.62888894
138	8	2018	2018_258	2_1	0.18847169	0.18366035	0.259869006	0.819948366	0.543792975	1.317330226	2.233269111	17.62955844
28	7	2019	2019_571	3_3	0.205428467	0.140122004	0.310437333	0.841814157	0.561838165	1.389385336	2.214412587	17.63792687
18	4	2020	2020_431	2_2	0.231293089	0.139614052	0.340827167	0.742865697	0.565679168	1.426238379	2.598229209	17.63849553
301	3	2018	2018_588	2_1	0.151983127	0.137207243	0.372268963	0.773334176	0.585739292	1.393964936	3.038437188	17.65460128
119	4	2017	2017_279	2_2	0.230171151	0.121508387	0.415459577	0.782972957	0.564589318	1.392579219	1.771426246	17.67253956
294	7	2020	2020_231	3_2	0.167575992	0.128922092	0.390528128	0.810780993	0.582863014	1.229217911	2.719889716	17.67308156
247	3	2019	2019_763	2_1	0.153132202	0.125754027	0.38265009	0.802555431	0.550312512	1.603289314	1.383666722	17.67333919
163	8	2017	2017_429	3_3	0.17238454	0.151910614	0.352086684	0.804391914	0.536326135	1.423252568	1.28737484	17.67687014
186	6	2020	2020_440	3_3	0.164425018	0.179326548	0.238492444	0.862791796	0.557270492	1.425341933	2.133948069	17.67938867
278	5	2019	2019_380	3_3	0.43316001	0.132718804	0.409230104	0.707785447	0.547445295	1.356980361	1.893509488	17.68021369
200	5	2017	2017_323	3_2	0.295718603	0.139882447	0.38089822	0.782882688	0.575880651	1.437375254	2.721978001	17.68173177
178	8	2018	2018_954	3_2	0.35567678	0.127730457	0.356587767	0.790129326	0.583656723	1.456779337	2.208967722	17.68470645
37	4	2019	2019_382	2_2	0.256816501	0.126433148	0.417867233	0.78832895	0.55750456	1.352800986	2.070200113	17.68590283
163	11	2020	2020_412	3_2	0.200501536	0.17594753	0.23583862	0.834055991	0.585287713	1.364519753	3.31198844	17.68691696
21	17	2017	2017_355	3_3	0.185758176	0.147625125	0.355739718	0.777403326	0.553244077	1.364416739	1.736121566	17.68908496
165	3	2019	2019_732	2_2	0.264529337	0.132763944	0.356768266	0.739473568	0.554084671	1.469179291	2.661980214	17.69084937
212	9	2019	2019_616	3_1	0.062527357	0.139460079	0.295304908	0.874918006	0.554883786	1.257149232	1.586471024	17.69400021
185	5	2019	2019_543	2_1	0.275704128	0.136562937	0.345261851	0.694245517	0.576260545	1.366440449	1.859486773	17.69756585
238	4	2019	2019_257	2_1	0.131846218	0.14172379	0.285807546	0.860008486	0.578925443	1.403334432	2.294432002	17.69771387
42	4	2018	2018_560	3_3	0.124696165	0.132961978	0.357150771	0.804918487	0.550827788	1.370722417	2.362735659	17.70230181
151	19	2018	2018_527	3_1	0.161188646	0.123676191	0.450937249	0.762812759	0.58882984	1.526449044	3.275689654	17.7061826
210	20	2019	2019_274	2_1	0.108721702	0.159244867	0.262099715	0.832111685	0.562328688	1.424709956	1.424924065	17.70640951
39	8	2019	2019_656	3_3	0.43837595	0.114991617	0.492560947	0.740477065	0.575619466	1.380357715	1.844515908	17.7085746
309	16	2019	2019_622	2_2	0.14635685	0.13921425	0.362343616	0.839074978	0.550816675	1.29209853	2.121478155	17.71383815
101	9	2020	2020_490	3_3	0.26392145	0.167267345	0.309933181	0.79545874	0.58303105	1.391217321	2.188475208	17.71936437
50	5	2019	2019_463	3_2	0.201711798	0.125311609	0.371849302	0.808948019	0.556203886	1.338148552	1.823181645	17.72284043
243	7	2019	2019_234	3_1	0.1724187	0.176693341	0.172586044	0.830014423	0.571792292	1.328702795	2.506049827	17.7298079
24	4	2020	2020_462	3_1	0.138986165	0.140745957	0.326129734	0.872937592	0.585848824	1.39390583	3.365877089	17.7301881
267	6	2020	2020_211	3_3	0.321942307	0.127916962	0.418709416	0.75115846	0.564111342	1.415885944	2.108412599	17.73669168
6	7	2020	2020_474	3_2	0.12425772	0.134569066	0.319466627	0.890286395	0.557598277	1.456810573	2.393450417	17.7368184
162	6	2020	2020_312	3_3	0.235479858	0.129739927	0.393000037	0.797687395	0.562541869	1.370022633	1.987560362	17.73684259
191	8	2019	2019_422	2_2	0.189457836	0.145491043	0.308587225	0.815821042	0.594392949	1.355279891	3.197770348	17.73792994
170	8	2018	2018_417	2_2	0.276653731	0.122986866	0.430285749	0.776207757	0.568208978	1.348040388	2.132191238	17.74395226
237	5	2019	2019_480	3_1	0.115961887	0.15308612	0.180439046	0.871311737	0.567062951	1.363674968	2.650232881	17.74725338
64	14	2020	2020_192	2_2	0.102926607	0.144903279	0.223686533	0.868054511	0.575060041	1.345324799	2.562430088	17.74828085
277	6	2019	2019_567	2_2	0.250686048	0.153981427	0.217847808	0.818072766	0.590979708	1.363019606	2.717312081	17.74926129
66	10	2020	2020_216	3_3	0.361175693	0.124662623	0.454707125	0.701869783	0.556196967	1.404405144	2.017392429	17.75398842
20	3	2019	2019_285	2_1	0.377095072	0.119431061	0.429136632	0.735088475	0.58455103	1.38983055	3.155349821	17.75618029
62	4	2018	2018_388	2_2	0.182425285	0.14235435	0.354306268	0.759969268	0.564920541	1.360239522	2.701258209	17.7562762
295	7	2018	2018_660	3_2	0.32348899	0.104680146	0.508136237	0.582725017	0.549674153	1.307133346	2.010853606	17.75743702
39	8	2019	2019_656	3_1	0.294990904	0.129323515	0.354196281	0.82484599	0.568150195	1.362169067	2.172552733	17.7599279
148	3	2017	2017_865	2_1	0.111948663	0.126465949	0.324827072	0.90045877	0.581252856	1.56119783	1.842051158	17.76306851
237	4	2018	2018_380	2_2	0.105801898	0.135843923	0.28798865	0.900483845	0.556667952	1.382968291	2.153602694	17.7664698
310	6	2019	2019_166	3_2	0.354689048	0.135458276	0.29101317	0.825760722	0.563858602	1.39312061	2.808518739	17.77704792
163	10	2019	2019_410	3_3	0.261978068	0.183861025	0.26924435	0.791971327	0.574360663	1.464683765	2.17564824	17.7804471
255	5	2019	2019_361	3_2	0.201515427	0.118559926	0.404623361	0.746616397	0.573536736	1.347861292	2.524889629	17.7832368
250	17	2020	2020_461	2_2	0.238960282	0.177957267	0.28683418	0.739366749	0.562098368	1.320522805	1.987441518	17.78355661
94	8	2018	2018_479	3_3	0.239901916	0.140013661	0.376447409	0.757461781	0.555700682	1.468752116	1.990991108	17.78768313
197	3	2019	2019_726	3_2	0.20670873	0.130287578	0.270440701	0.880521738	0.57720086	1.384754207	2.044899269	17.79006011
258	4	2018	2018_961	2_1	0.101232815	0.153704913	0.246619662	0.872033893	0.556763234	1.436866008	2.735344854	17.79072775
30	5	2017	2017_346	3_3	0.245851494	0.135775633	0.349773438	0.85178844	0.56495109	1.430617316	2.504717131	17.7907447
47	16	2019	2019_602	3_2	0.24287447	0.132029611	0.411590359	0.820604325	0.563460911	1.359356769	1.905720732	17.79122798
80	8	2018	2018_207	3_3	0.257797237	0.157937425	0.320244228	0.789978877	0.563795975	1.457965016	2.056609302	17.80070044
241	5	2018	2018_379	2_1	0.153207115	0.170936994	0.195417714	0.897429725	0.595263093	1.343191067	3.38652524	17.80309287
80	9	2019	2019_210	3_3	0.250934256	0.159006712	0.278169594	0.791312359	0.573460425	1.48406018	1.985039933	17.80519694
54	19	2018	2018_232	3_2	0.216502372	0.133349223	0.402730309	0.709458443	0.551756109	1.341946005	2.039188886	17.8100945
115	4	2018	2018_582	2_1	0.159404693	0.150464102	0.241204858	0.874400962	0.547265559	1.485645923	1.894509311	17.81552239
50	4	2018	2018_487	2_2	0.240280941	0.11024557	0.444814444	0.759212007	0.539642931	1.280385573	1.941463823	17.81733129
55	6	2017	2017_241	3_2	0.15286162	0.142358805	0.2897188	0.938928641	0.54260785	1.313526301	1.899264701	17.82021136
295	7	2018	2018_660	3_3	0.227799952	0.129275784	0.448953535	0.733831221	0.551724464	1.342099982	1.907070082	17.82159667
131	3	2020	2020_486	2_2	0.171326674	0.135454841	0.330128993	0.799250061	0.554685286	1.365163303	1.615748906	17.82171526
323	6	2018	2018_347	2_2	0.304694731	0.113867938	0.496563883	0.700135605	0.546672335	1.309610749	1.733402641	17.82623464
64	11	2017	2017_116	3_2	0.135335291	0.130381793	0.338722952	0.874546396	0.632830944	1.461037517	3.856038079	17.82828936
319	4	2020	2020_251	3_2	0.239542597	0.115309341	0.463635583	0.689006373	0.573242054	1.443505706	2.964623468	17.82990592
257	8	2018	2018_418	3_2	0.39533024	0.106394322	0.534096487	0.620086579	0.569849138	1.420646402	2.08561191	17.83081492
123	4	2017	2017_600	3_1	0.300178996	0.132435215	0.362912537	0.779226771	0.559162214	1.304356209	2.288965502	17.835234
276	5	2017	2017_452	3_1	0.271687931	0.108162656	0.482497236	0.787651929	0.547502957	1.390105218	1.531139973	17.84057632
285	7	2019	2019_161	3_2	0.239102265	0.127655994	0.417707267	0.814391273	0.555506511	1.362190265	2.314344983	17.843773
317	7	2017	2017_386	3_3	0.270131646	0.131530469	0.401078553	0.742095898	0.557757079	1.436922221	1.910698611	17.8442066
291	16	2017	2017_936	3_2	0.298049549	0.153590149	0.298677009	0.857375122	0.558415207	1.331345031	1.942332872	17.84467849
163	9	2018	2018_424	3_3	0.202806727	0.171198578	0.248547274	0.82020413	0.578322265	1.458683981	2.466778007	17.85030504
37	5	2020	2020_342	3_3	0.328260717	0.103161969	0.525133429	0.655110159	0.540282686	1.36789516	1.688796707	17.85033752
314	6	2019	2019_449	3_1	0.289795056	0.116583325	0.450758088	0.695057943	0.554060652	1.328094161	2.076769236	17.85258882
252	8	2020	2020_185	2_2	0.158887583	0.118850259	0.416135975	0.797884483	0.553469677	1.297849085	2.043336608	17.8558936
312	6	2017	2017_368	3_3	0.250223608	0.139662913	0.39742215	0.759492846	0.564448367	1.39891503	1.999890365	17.85944767
218	5	2018	2018_131	3_2	0.258988472	0.132823655	0.389415931	0.764262087	0.547357803	1.327680545	1.56652162	17.85967926
213	5	2017	2017_260	3_3	0.19228107	0.135985923	0.351224098	0.817445894	0.577138161	1.423891484	2.890312249	17.86317193
138	10	2020	2020_264	3_3	0.361575484	0.111997882	0.474597087	0.703324628	0.54260433	1.228613367	1.542101306	17.86497143
166	6	2020	2020_260	3_3	0.282520615	0.115789059	0.446895053	0.829880524	0.561591338	1.397901181	2.203995362	17.86891193
206	15	2018	2018_408	3_3	0.128819941	0.125004077	0.415081465	0.760500856	0.568019214	1.456848762	2.060277503	17.87283747
137	8	2018	2018_254	3_1	0.310867324	0.132675182	0.398081173	0.680441799	0.58062198	1.370102281	2.388325372	17.87304909
255	5	2019	2019_361	3_3	0.200300742	0.129556531	0.378843491	0.783444365	0.557201687	1.36891339	1.884884236	17.87469727
174	5	2018	2018_631	3_3	0.465103322	0.11320707	0.505396727	0.609444803	0.559059253	1.350472654	2.090119971	17.87791362
98	6	2017	2017_930	2_1	0.164852195	0.145105801	0.321346059	0.799988767	0.563549536	1.361782718	2.285410008	17.88180941
123	4	2017	2017_600	3_2	0.318553907	0.131028819	0.361657891	0.742918354	0.561354847	1.311342287	2.196888304	17.88352026
14	6	2018	2018_663	2_2	0.053528365	0.160001978	0.233549363	0.91531814	0.569439604	1.41395823	2.979446668	17.8841237
66	8	2018	2018_264	2_2	0.503272488	0.133815364	0.414030864	0.638005084	0.567562601	1.340563077	1.907035682	17.89109993
241	7	2020	2020_366	3_3	0.241509073	0.177903139	0.273024895	0.82430989	0.557227179	1.384279217	3.308428931	17.90039454
254	6	2019	2019_428	3_3	0.400651551	0.125583971	0.458784639	0.694167284	0.558928594	1.322378411	2.906865098	17.90322295
60	10	2018	2018_181	2_2	0.263444616	0.151782521	0.314417311	0.795831352	0.578756416	1.397325257	2.806896857	17.90351933
283	10	2018	2018_646	3_1	0.148369343	0.148057505	0.267439575	0.812661608	0.565321295	1.406633163	2.999895809	17.90456063
38	6	2018	2018_32	2_2	0.330865739	0.140913661	0.324897918	0.80835876	0.563713655	1.4359643	2.989201936	17.90473416
134	17	2017	2017_483	3_3	0.139539972	0.102273193	0.463290794	0.715827461	0.570859144	1.449974791	1.617340978	17.90577778
265	6	2019	2019_335	3_2	0.221953568	0.150019756	0.268351386	0.865198483	0.566374852	1.311803257	2.322856782	17.90849412
158	7	2019	2019_629	3_2	0.220310824	0.125455823	0.417278884	0.769583978	0.594342678	1.430661025	2.843733815	17.90851899
273	5	2019	2019_245	3_3	0.337669185	0.109110809	0.490651837	0.664969599	0.57315919	1.388682266	2.013244943	17.90864592
230	7	2018	2018_323	2_1	0.181446226	0.128609777	0.320016812	0.8192563	0.578617187	1.370711852	2.707241862	17.91410894
163	10	2019	2019_410	3_1	0.245229994	0.178919252	0.252519672	0.81523429	0.561644037	1.297072659	2.817546102	17.9184953
104	5	2019	2019_272	2_1	0.025026113	0.129768636	0.307675238	0.86410572	0.531557922	1.354661036	1.777059637	17.92211783
50	4	2018	2018_487	2_1	0.224270372	0.121775689	0.38254754	0.772130582	0.545532618	1.276964439	2.038273081	17.92961812
119	6	2019	2019_255	2_2	0.213330026	0.12385985	0.418179891	0.757486856	0.574759554	1.420109501	2.684787372	17.9319993
310	5	2018	2018_761	2_2	0.319239506	0.129656386	0.320828463	0.868583591	0.570684872	1.4329639	2.921513532	17.93306363
62	4	2018	2018_388	2_1	0.254791354	0.13346358	0.395826099	0.768108572	0.551073362	1.378161523	2.533155763	17.93374698
199	7	2020	2020_322	3_1	0.19604545	0.156949744	0.268695742	0.836625664	0.570491203	1.304285265	2.025864603	17.93557743
289	5	2018	2018_175	2_1	0.362011701	0.119159705	0.423651826	0.689799743	0.557814098	1.412143507	2.063694113	17.93899802
299	6	2020	2020_167	3_2	0.27735344	0.132250302	0.398824262	0.768451596	0.568167905	1.35469833	2.48258199	17.93964226
107	5	2019	2019_359	3_2	0.239034378	0.148373343	0.342961767	0.799526386	0.548598344	1.34125827	1.921265693	17.94168383
46	3	2017	2017_495	3_3	0.295040784	0.127217581	0.428021843	0.761965228	0.564085275	1.535969036	1.64009883	17.94344066
277	7	2020	2020_520	3_2	0.357335224	0.140319108	0.343779807	0.814372216	0.595686195	1.396534982	2.986804519	17.9460056
102	16	2017	2017_214	3_1	0.305230366	0.163430952	0.327003811	0.743650541	0.567242309	1.389976381	2.149001678	17.94990584
280	11	2019	2019_220	3_3	0.185740965	0.12990042	0.423390287	0.785129898	0.554273119	1.455715282	1.587040504	17.95143925
66	10	2020	2020_216	3_1	0.444178672	0.136489939	0.405611797	0.65598126	0.578413818	1.313711121	2.798357392	17.95235904
209	5	2018	2018_269	2_1	0.21816179	0.142466859	0.309600556	0.817596343	0.573763019	1.342145501	2.385406587	17.95462295
83	8	2018	2018_236	2_2	0.276218466	0.136617196	0.388666156	0.735521267	0.58151137	1.465098163	2.306747345	17.95597886
152	6	2020	2020_367	3_2	0.157576319	0.154607272	0.239862977	0.902021436	0.555539745	1.379950661	2.733738402	17.9572257
41	17	2020	2020_213	3_1	0.256761784	0.16529789	0.244569595	0.812144564	0.561321794	1.325793852	2.152119071	17.95847547
241	7	2020	2020_366	3_2	0.193280513	0.174693074	0.283958541	0.795774182	0.580102267	1.294592624	2.719750797	17.95876494
232	11	2017	2017_316	2_1	0.155721676	0.169685174	0.240231386	0.834551972	0.569826342	1.379222668	2.06451978	17.9594071
68	6	2017	2017_358	3_3	0.2778682	0.12200563	0.460810367	0.800751043	0.551165225	1.449489939	2.166671749	17.96110128
316	6	2017	2017_265	3_3	0.261818766	0.1205297	0.485704439	0.719282778	0.561317706	1.35236748	2.205862887	17.96151307
258	3	2017	2017_398	3_1	0.092801286	0.1461585	0.257005259	0.860138373	0.555630653	1.363529096	1.616969133	17.9637806
181	3	2019	2019_284	3_2	0.241996886	0.130747305	0.374951532	0.779975507	0.570626271	1.357693511	2.67525699	17.96380504
215	5	2018	2018_368	2_2	0.087243978	0.142356103	0.314838965	0.861392117	0.549398369	1.316602388	1.612867253	17.96442614
149	6	2017	2017_117	3_1	0.215981995	0.146359004	0.292402158	0.834702421	0.566074512	1.341692199	2.35174004	17.96505506
113	4	2020	2020_619	3_2	0.138706462	0.13839136	0.279477747	0.896828932	0.569072909	1.329085273	2.644431779	17.96516585
240	6	2020	2020_176	3_3	0.182735602	0.126693616	0.379397214	0.83888491	0.562005776	1.338324086	1.870258347	17.9713858
328	4	2019	2019_190	3_2	0.30199364	0.114820084	0.400864406	0.847864724	0.548619764	1.364482619	1.6132215	17.97178936
282	3	2020	2020_807	2_1	0.183783534	0.131341659	0.370910453	0.803756517	0.618159649	1.526071685	3.448839028	17.97182164
14	7	2019	2019_666	3_2	0.218174744	0.132914428	0.389554976	0.835085566	0.570644398	1.356833335	2.418711431	17.97258094
285	8	2020	2020_151	3_2	0.28144375	0.128675708	0.379496747	0.854025621	0.57174418	1.34487262	2.607313965	17.97324459
103	3	2019	2019_943	3_2	0.18303689	0.133890242	0.365268196	0.863490884	0.539892537	1.40838637	1.498141432	17.97349288
274	4	2020	2020_382	2_2	0.33751351	0.109980183	0.430779321	0.67596443	0.54663377	1.395275899	2.202111319	17.9776665
320	6	2019	2019_362	3_3	0.276381948	0.129578818	0.381538028	0.768681283	0.556028388	1.446300428	1.943339339	17.97911151
103	3	2019	2019_943	3_3	0.194958261	0.134431032	0.355223527	0.878356272	0.551549297	1.476907137	1.636336207	17.98202197
210	19	2018	2018_196	2_2	0.194493225	0.140279217	0.3304764	0.866713005	0.544121685	1.389298998	1.795924814	17.98485095
152	3	2017	2017_396	1_1	0.081944833	0.140463094	0.292802958	0.940916243	0.54781761	1.487018856	2.099615452	17.98823563
267	5	2019	2019_626	3_3	0.361751059	0.129129386	0.399087135	0.742185667	0.550090655	1.312178068	1.71123077	17.99248084
212	9	2019	2019_616	3_2	0.105825509	0.141786914	0.33574876	0.838049416	0.549929682	1.312999769	1.880700879	17.9926998
285	6	2018	2018_383	2_2	0.190361908	0.129713379	0.370608998	0.801157256	0.558749038	1.321238122	2.267295416	17.99708054
290	4	2019	2019_489	2_2	0.378643575	0.131476813	0.364845738	0.793748634	0.54619532	1.324942429	1.89815392	17.99882427
153	9	2019	2019_665	3_3	0.207269181	0.128139162	0.311914103	0.884816061	0.561092747	1.490357159	1.762557116	18.00095097
55	8	2019	2019_219	3_2	0.068342059	0.149833053	0.165008462	0.949193793	0.555984247	1.333091819	1.88330434	18.00122987
140	8	2018	2018_517	3_3	0.262063685	0.141877746	0.38253106	0.779923853	0.558742786	1.374676465	2.020457953	18.00340561
162	6	2020	2020_312	3_1	0.245488561	0.144692417	0.299852318	0.786235199	0.577390648	1.424095454	2.405921371	18.005243
266	4	2018	2018_597	2_1	0.184028398	0.145513771	0.335587368	0.787596764	0.562920494	1.427074934	2.360600881	18.00627821
163	9	2018	2018_424	3_1	0.186063199	0.154092707	0.271623729	0.826277264	0.578119932	1.40243414	2.095169882	18.00789722
22	17	2018	2018_143	2_2	0.216707225	0.149151165	0.3353493	0.73292351	0.566339167	1.418601816	1.769342476	18.01691801
280	10	2018	2018_268	2_1	0.367884542	0.119350484	0.472588827	0.705787482	0.570794197	1.436597937	2.2955071	18.01773768
211	3	2020	2020_198	2_1	0.177389749	0.131810505	0.386075359	0.768071461	0.558853469	1.252842798	1.620125301	18.02021561
46	5	2019	2019_336	3_3	0.312501681	0.131859977	0.425217516	0.750491468	0.571303034	1.484590114	2.235307529	18.02050705
242	6	2020	2020_414	3_3	0.265093346	0.125527956	0.405135143	0.818005063	0.552980686	1.442009312	1.937470072	18.02730487
154	5	2019	2019_485	2_2	0.234140644	0.132842665	0.383607815	0.735778033	0.592204814	1.422859112	2.480256153	18.03100956
42	5	2019	2019_526	3_3	0.227936501	0.147616573	0.304907976	0.78046196	0.554680378	1.40091107	2.16869506	18.03272451
123	5	2018	2018_592	2_2	0.295741374	0.137859228	0.367570175	0.713751262	0.576629893	1.418488727	2.942928768	18.03481394
24	3	2019	2019_494	2_2	0.122908211	0.138839729	0.310400319	0.85211993	0.555056618	1.329005716	2.443351559	18.03575675
158	7	2019	2019_629	3_1	0.24673652	0.131018611	0.372226803	0.775119006	0.590364197	1.467991819	2.942628131	18.03981342
149	7	2018	2018_121	3_2	0.324382519	0.132139337	0.371443264	0.76465827	0.571877693	1.318053815	3.048222804	18.04131445
115	5	2019	2019_581	2_2	0.144183246	0.13802551	0.313154084	0.789887103	0.573141056	1.476748556	3.085893249	18.04263285
5	12	2020	2020_203	2_2	0.131586834	0.116098085	0.407373421	0.828521967	0.572368292	1.412157215	2.144163579	18.04316101
318	5	2018	2018_453	2_2	0.181199201	0.131784898	0.401363266	0.857761275	0.555578324	1.372742996	1.867291424	18.04414926
36	7	2020	2020_219	3_2	0.300131857	0.134666539	0.386637498	0.75764232	0.536678639	1.394469588	1.88025906	18.04480977
227	3	2017	2017_913	2_1	0.25061718	0.147024571	0.246259695	0.889400751	0.571867819	1.438411704	1.953572062	18.05437703
228	4	2020	2020_483	2_2	0.184431088	0.144543738	0.331240033	0.818322511	0.561444393	1.426859887	2.709812766	18.05597196
68	8	2019	2019_344	3_3	0.258557518	0.126338601	0.438027408	0.734767516	0.559425242	1.360582476	2.166875426	18.05767639
106	8	2018	2018_927	2_2	0.355392488	0.126883056	0.421197922	0.741789985	0.547715414	1.349885781	1.253493141	18.05927014
196	10	2020	2020_120	3_3	0.291012486	0.126864798	0.454426938	0.754590708	0.55354785	1.407002337	2.493201556	18.06059616
66	9	2019	2019_223	3_2	0.497712717	0.14021358	0.40437857	0.603450905	0.575829512	1.307232279	2.075060135	18.06133844
71	8	2019	2019_365	3_3	0.192933993	0.185843654	0.23636958	0.791388587	0.538188567	1.405303171	1.473991383	18.06241855
285	8	2020	2020_151	3_1	0.215465702	0.119924658	0.415494007	0.801217435	0.55660231	1.321578881	2.349943939	18.06501196
20	4	2020	2020_267	3_3	0.340778248	0.119857285	0.45543858	0.778556771	0.563524519	1.331197016	2.031650918	18.0658099
75	3	2017	2017_598	3_1	0.183570437	0.134392758	0.318422084	0.844391353	0.559804364	1.355321774	1.920342173	18.06664334
21	18	2018	2018_375	3_2	0.222883682	0.159251252	0.311478664	0.78242131	0.568532999	1.349926881	2.094895407	18.06782313
199	5	2018	2018_373	2_1	0.166958988	0.152520368	0.311489861	0.846643077	0.574180769	1.41998663	2.220927037	18.06927044
257	8	2018	2018_418	3_3	0.349377189	0.124641357	0.440243158	0.755836929	0.572110193	1.473215945	2.494728134	18.07035942
194	20	2019	2019_202	3_3	0.233814194	0.142796705	0.329034319	0.834373439	0.563456953	1.356790114	2.037081899	18.07108985
299	6	2020	2020_167	3_1	0.338519764	0.116950927	0.438835975	0.731839273	0.538072595	1.299302269	1.963768808	18.07169486
125	10	2020	2020_278	2_2	0.231442978	0.142480317	0.376667116	0.767521319	0.564304991	1.312852906	2.243725837	18.07242682
194	19	2018	2018_201	3_2	0.24978357	0.137059181	0.365593606	0.806999701	0.555482516	1.285300413	1.806685858	18.07726535
221	10	2018	2018_441	3_2	0.204098764	0.133171247	0.356963093	0.839276078	0.574879127	1.488781409	2.312753468	18.07812472
20	4	2020	2020_267	3_2	0.240402259	0.133129867	0.371001832	0.77065317	0.583007331	1.364895491	2.906485255	18.08198152
102	19	2020	2020_269	2_2	0.343500776	0.183521834	0.302285345	0.744933873	0.564443262	1.348887857	2.860723281	18.08327739
284	6	2018	2018_618	3_3	0.242191677	0.152581305	0.272221883	0.772486646	0.576895642	1.40135544	2.145948282	18.08356321
198	4	2018	2018_700	3_2	0.128886758	0.158192864	0.213003563	0.912499724	0.556898401	1.311342994	2.460710055	18.08505242
21	19	2019	2019_386	3_2	0.213511379	0.152168002	0.341874108	0.761998829	0.56545932	1.302134598	2.058291515	18.08728191
209	6	2019	2019_244	3_1	0.259024679	0.143886275	0.310731099	0.806512747	0.576801435	1.318477776	2.962631041	18.08886563
129	5	2019	2019_260	3_3	0.161308999	0.14406997	0.286825076	0.864781237	0.538147797	1.440686133	1.762621909	18.08904637
209	4	2017	2017_263	3_3	0.276250133	0.152302667	0.304588349	0.834742541	0.547669026	1.357611067	1.724877416	18.08932723
81	8	2018	2018_287	2_2	0.12900227	0.114534905	0.442915984	0.852360147	0.54119556	1.509011671	1.949795068	18.09003843
245	4	2018	2018_911	2_2	0.229168048	0.135718203	0.403503068	0.859737175	0.563186521	1.443220839	1.889203644	18.09039953
99	4	2018	2018_384	1_1	0.202740032	0.132492946	0.395874898	0.687076611	0.577475386	1.413060557	1.772636804	18.09160078
259	5	2018	2018_442	3_1	0.194761983	0.13914774	0.316707557	0.79735089	0.573361001	1.335487116	2.587942984	18.09202531
140	8	2018	2018_517	3_1	0.310430841	0.12958042	0.393918738	0.727181364	0.562742988	1.392046912	2.431664929	18.09463056
60	10	2018	2018_181	2_1	0.178084697	0.142556724	0.324954516	0.832550998	0.573520575	1.372163667	2.547758396	18.09508207
294	5	2018	2018_286	2_1	0.15834251	0.128977635	0.381602518	0.783860608	0.589316421	1.313465145	3.094559661	18.09903835
192	6	2020	2020_244	3_3	0.136214858	0.126560449	0.345258123	0.879787546	0.561018286	1.389775337	2.192175425	18.10863861
205	5	2018	2018_548	3_2	0.241501617	0.137864993	0.418974239	0.674298456	0.563474065	1.316174414	2.518275762	18.11411084
107	6	2020	2020_349	3_3	0.24567643	0.1382995	0.389167585	0.752365564	0.55791965	1.313995415	2.530830676	18.11933557
124	11	2019	2019_661	3_3	0.300541596	0.125287832	0.409050735	0.801836284	0.546067771	1.296949887	1.967861892	18.11960386
204	6	2018	2018_457	2_1	0.266452525	0.124775072	0.44135496	0.707161585	0.580828196	1.368019431	2.442317243	18.12249105
302	11	2019	2019_534	3_3	0.190662065	0.117380063	0.402232258	0.762335334	0.556515174	1.399141403	1.832549297	18.12414857
180	5	2019	2019_137	2_2	0.31056062	0.154681313	0.33872846	0.738231359	0.585108038	1.380059245	2.684158059	18.13544867
130	5	2018	2018_914	2_2	0.18639716	0.148857234	0.287151006	0.801834277	0.566778832	1.448464706	2.082211595	18.13961413
306	8	2018	2018_512	2_2	0.179841293	0.178765235	0.250790315	0.857309928	0.555511858	1.400992837	2.129968239	18.14479429
68	9	2020	2020_345	3_3	0.281918175	0.121248154	0.449217259	0.787473897	0.564817302	1.407359263	2.101142991	18.14489947
23	5	2019	2019_164	2_1	0.082872159	0.151516552	0.229667989	0.887577808	0.572660859	1.405232361	1.944605799	18.14546632
200	6	2018	2018_341	2_2	0.240813614	0.132388828	0.356745032	0.774532755	0.572423729	1.38975308	2.599470371	18.14987903
61	4	2018	2018_580	1_1	0.183881324	0.152934808	0.249778832	0.88369371	0.56660149	1.330992324	2.837917985	18.15046023
219	6	2020	2020_174	3_3	0.19075477	0.17646786	0.26375332	0.830993848	0.565067036	1.419339569	1.835559195	18.1549575
126	10	2020	2020_188	2_1	0.320146125	0.12546018	0.450739046	0.778120468	0.56283529	1.363782115	2.418197053	18.16319182
237	5	2019	2019_480	3_3	0.270471748	0.139488305	0.263340163	0.871951146	0.549601131	1.358329359	2.239043016	18.16553349
140	10	2020	2020_522	3_3	0.294896439	0.121158532	0.475575702	0.770560895	0.56147807	1.419000173	2.373560074	18.16677412
20	4	2020	2020_267	3_1	0.27132599	0.135256417	0.368670352	0.792794284	0.575062362	1.393906172	2.799013115	18.16835024
79	8	2018	2018_412	3_2	0.390378412	0.120250032	0.469771015	0.737386838	0.562724908	1.450221496	1.752666205	18.17356656
121	9	2019	2019_524	3_3	0.483480198	0.115387291	0.415341693	0.601809002	0.545388716	1.287771535	1.760994291	18.17900521
179	5	2018	2018_702	3_3	0.277806444	0.131089128	0.414543138	0.809386829	0.546578992	1.34352923	1.813504834	18.1793935
312	8	2019	2019_375	2_1	0.201973112	0.130010975	0.396332462	0.783178571	0.586881155	1.367982303	2.725907833	18.18561111
142	7	2019	2019_136	3_3	0.223371204	0.110053979	0.454178174	0.761913072	0.581828672	1.462130838	2.758330749	18.1913925
308	5	2018	2018_279	2_2	0.23749487	0.121667985	0.453887799	0.67336567	0.568748052	1.328100242	2.473968286	18.19197212
259	5	2018	2018_442	3_2	0.250017124	0.141351518	0.343159765	0.772983128	0.554282399	1.301715662	1.999299825	18.19234313
294	7	2020	2020_231	3_1	0.155192508	0.130630475	0.406454314	0.799974223	0.575169516	1.284839493	2.969425374	18.19290468
117	16	2017	2017_120	3_2	0.181773603	0.139859508	0.29834784	0.847741356	0.55133511	1.409643672	1.828265596	18.1933756
200	8	2020	2020_320	3_1	0.20900741	0.153935808	0.25106975	0.808912412	0.569454307	1.402973474	2.422150719	18.20538643
279	7	2020	2020_227	3_2	0.291137645	0.137848656	0.393441789	0.749637417	0.55060502	1.302472505	1.735174037	18.20550274
196	10	2020	2020_120	3_1	0.27505035	0.124397941	0.432816326	0.758811813	0.565235918	1.423670163	2.285074681	18.20615111
159	4	2018	2018_997	2_2	0.15996064	0.124828777	0.371405062	0.75574666	0.575295193	1.468273209	2.638002651	18.20649555
149	6	2017	2017_117	3_3	0.201300312	0.139582397	0.329455413	0.850329083	0.556107905	1.350678605	3.551575518	18.2067358
83	8	2018	2018_236	2_1	0.176856305	0.141103565	0.323070597	0.765480726	0.573815746	1.462611167	2.323059646	18.20782166
328	3	2018	2018_930	2_1	0.218958009	0.11789897	0.388931397	0.811588403	0.573582279	1.341790025	2.699925066	18.20969588
247	3	2019	2019_763	2_2	0.15272405	0.136178355	0.324053329	0.820177049	0.572506338	1.515551651	1.922297788	18.21287925
113	4	2020	2020_619	3_1	0.086517535	0.151171324	0.208193108	0.934328906	0.572904177	1.348741206	2.643412174	18.21402818
37	5	2020	2020_342	3_1	0.480477802	0.110053944	0.492314229	0.64760224	0.567780431	1.359583374	2.597578489	18.21686899
219	4	2018	2018_184	2_2	0.175579496	0.171040852	0.229962094	0.816187135	0.568432337	1.393908244	2.138237649	18.21944556
283	10	2018	2018_646	3_2	0.268299182	0.164445581	0.266945437	0.713761292	0.56371252	1.338991964	2.290125764	18.22109904
163	8	2017	2017_429	3_1	0.152478822	0.16396309	0.247104859	0.84487279	0.591113346	1.356998898	3.135141877	18.22201836
73	6	2019	2019_554	3_2	0.299344227	0.128642147	0.399658385	0.745012608	0.553456367	1.440896366	2.023699071	18.22229191
102	17	2018	2018_218	3_1	0.16494869	0.196170142	0.207971811	0.831969261	0.578598789	1.327442503	2.821955876	18.22253554
300	4	2018	2018_339	2_2	0.191908008	0.128031508	0.403891424	0.770736419	0.582135105	1.405072568	3.080137468	18.22691795
142	7	2019	2019_136	3_2	0.176584075	0.122492947	0.384237034	0.823516521	0.605040094	1.410418755	3.327254465	18.22822184
111	16	2017	2017_315	3_2	0.153443642	0.152335329	0.278818321	0.888131962	0.577382	1.404109829	2.447946891	18.22859087
36	7	2020	2020_219	3_3	0.410066985	0.130326703	0.424996367	0.739473067	0.543537485	1.291327038	2.37090368	18.23083784
288	10	2020	2020_923	3_2	0.322952493	0.123349311	0.412969944	0.709863653	0.55805322	1.341848388	1.938116699	18.24028778
11	5	2018	2018_723	2_1	0.38144758	0.160104103	0.233087642	0.732437057	0.559271084	1.342515791	1.804334565	18.24252232
237	6	2020	2020_325	3_2	0.306051266	0.144077074	0.276235319	0.852454429	0.573629563	1.379484215	2.701000289	18.24493992
230	6	2017	2017_334	3_2	0.208503534	0.128570194	0.347597227	0.823787329	0.565792609	1.335748813	2.537944046	18.24916647
237	5	2019	2019_480	3_2	0.148993744	0.148467833	0.211876449	0.862547567	0.566301106	1.366939111	2.349185613	18.25099661
216	3	2017	2017_392	1_1	0.171196675	0.121584216	0.459049381	0.802506284	0.553793738	1.340101827	2.448732213	18.25705816
252	6	2018	2018_376	2_2	0.115020241	0.12465902	0.372837787	0.852736271	0.556143143	1.313443896	2.440904005	18.25759761
87	4	2018	2018_922	2_2	0.267253774	0.141686452	0.325165793	0.824421724	0.588463984	1.349721252	2.605899434	18.25915767
153	8	2018	2018_729	2_1	0.176593388	0.124289117	0.405986757	0.84198918	0.577881155	1.433382017	2.605324787	18.26049254
274	4	2020	2020_382	2_1	0.262585726	0.116042291	0.386870277	0.730864361	0.55546349	1.476938258	1.683749109	18.26078309
78	3	2019	2019_600	3_2	0.208579868	0.13785402	0.344621597	0.837481219	0.588539815	1.486843	3.466014105	18.26081258
232	14	2020	2020_147	2_2	0.219230154	0.16741858	0.264153445	0.816870175	0.573263193	1.370643491	2.643072029	18.26274055
180	5	2019	2019_137	2_1	0.38118812	0.159791253	0.290864645	0.749120374	0.573982506	1.465160234	2.219377508	18.26814015
259	4	2017	2017_449	3_2	0.367550275	0.123601267	0.461611443	0.741203233	0.569904447	1.341784666	2.49748845	18.26989974
143	4	2018	2018_706	2_2	0.222217462	0.134317027	0.361059869	0.797962717	0.553090494	1.294355851	1.746040773	18.27037326
21	19	2019	2019_386	3_1	0.185812258	0.141443934	0.372238402	0.743185151	0.572350231	1.360811315	2.147735531	18.27075617
184	5	2018	2018_683	2_1	0.163440093	0.120145739	0.411208801	0.814958466	0.548693735	1.323207864	2.447338714	18.27426545
309	15	2018	2018_608	2_1	0.151162493	0.141673281	0.332779909	0.865995864	0.569721868	1.34547996	2.721746873	18.27983044
200	8	2020	2020_320	3_3	0.141141829	0.150147496	0.308339311	0.820779849	0.573898259	1.511622903	2.86398922	18.28164553
302	10	2018	2018_540	3_3	0.081741483	0.121344167	0.286985858	0.837159759	0.557427143	1.342969544	2.349172926	18.28194964
71	7	2018	2018_355	2_2	0.168826874	0.143517751	0.344843527	0.751870084	0.555722549	1.451121702	1.364841728	18.28367045
295	7	2018	2018_660	3_1	0.455559574	0.112181927	0.484865473	0.62676151	0.57344149	1.391670633	1.74985585	18.29180859
89	7	2018	2018_148	2_2	0.217162881	0.128165502	0.406214906	0.768048393	0.562422588	1.346058053	2.38949112	18.29198979
267	4	2018	2018_720	3_2	0.276972733	0.132835628	0.377092604	0.747476967	0.569871075	1.380636252	2.175225033	18.292991
252	8	2020	2020_185	2_1	0.172213271	0.113453072	0.428241477	0.752439284	0.554152811	1.252691153	2.472096309	18.29373306
186	6	2020	2020_440	3_2	0.176201703	0.171593511	0.177912752	0.923486531	0.556347439	1.331146214	2.431088291	18.29606068
312	6	2017	2017_368	3_2	0.250491392	0.139206521	0.408197967	0.789878577	0.568632129	1.330601489	2.716261837	18.30217662
241	6	2019	2019_378	3_2	0.113814381	0.177864704	0.178684478	0.837389445	0.574462566	1.307690755	3.269911258	18.30632735
276	8	2020	2020_429	3_2	0.287728653	0.108669264	0.483509061	0.796966241	0.55693518	1.369576326	1.506735525	18.30800422
294	7	2020	2020_231	3_3	0.163508888	0.145196134	0.250370359	0.882273469	0.565587027	1.297581474	2.01981528	18.30876744
210	19	2018	2018_196	2_1	0.14435034	0.147933912	0.339225865	0.841818671	0.561150565	1.509885351	2.248450458	18.30940569
148	5	2019	2019_385	2_1	0.187362631	0.122582929	0.418139095	0.832195436	0.587315482	1.475003706	2.895788245	18.3105357
76	8	2018	2018_312	3_3	0.2709423	0.11859585	0.47985812	0.70211652	0.537914561	1.41255375	1.82317107	18.31092922
42	3	2017	2017_802	3_2	0.222947691	0.132765948	0.386572942	0.759096663	0.550574071	1.373595505	1.618402241	18.31465976
215	6	2019	2019_353	3_3	0.106607257	0.134462195	0.370766325	0.822794866	0.544738964	1.29450491	1.56040942	18.31549992
106	10	2020	2020_161	3_1	0.304903441	0.129465277	0.390547127	0.754119802	0.554607105	1.442599874	2.139335122	18.31597506
102	16	2017	2017_214	3_2	0.292826801	0.180366499	0.268368977	0.797335845	0.571478334	1.404501997	1.829003684	18.31773044
68	6	2017	2017_358	3_1	0.379900484	0.123891227	0.463267901	0.696519808	0.563799865	1.319671024	2.197085128	18.31776401
135	4	2018	2018_682	2_1	0.227760179	0.132877592	0.29238397	0.831262149	0.569048084	1.398597774	2.063190857	18.31842534
105	6	2018	2018_137	2_2	0.239590559	0.131204513	0.347214332	0.815038706	0.554975446	1.473805251	2.209986708	18.31864768
276	7	2019	2019_431	3_2	0.238254868	0.107936938	0.494804506	0.793901089	0.563345134	1.36480558	2.04400699	18.31954977
23	4	2018	2018_919	1_1	0.114873417	0.149037253	0.262817034	0.864360982	0.563968676	1.494917004	2.105858282	18.32033972
161	4	2020	2020_375	2_1	0.151639992	0.138306524	0.347334168	0.792248153	0.562064544	1.400262822	1.837442451	18.32062457
113	2	2018	2018_48	1_1	0.039223666	0.133190906	0.261023733	0.931882602	0.547024907	1.469996829	1.406577463	18.32626133
294	5	2018	2018_286	2_2	0.205907754	0.130053883	0.403786601	0.792195496	0.569050004	1.314306295	3.381945109	18.33199543
216	5	2019	2019_389	3_2	0.22117323	0.136767462	0.371492009	0.829205508	0.573861361	1.350009476	2.885020824	18.3331965
276	6	2018	2018_135	3_2	0.224663249	0.108476044	0.489695533	0.78943726	0.543690506	1.342515537	1.71258901	18.33432004
170	8	2018	2018_417	2_1	0.176081069	0.136549352	0.306074455	0.827771727	0.569378958	1.361306297	2.391664551	18.3344612
55	7	2018	2018_221	3_2	0.137627862	0.132237649	0.283961196	0.902815808	0.569984693	1.338112564	2.388754672	18.3377289
277	7	2020	2020_520	3_1	0.275132169	0.155194028	0.222496178	0.801712915	0.571902173	1.464930551	1.991311771	18.33952579
204	8	2020	2020_463	3_1	0.274316949	0.129366441	0.407647549	0.702608489	0.577726883	1.414070171	2.257163975	18.34014737
87	5	2019	2019_267	2_2	0.321839965	0.133409112	0.397938575	0.76737789	0.561572365	1.25771658	2.298232388	18.34320608
277	4	2017	2017_284	2_1	0.195314806	0.150112	0.247300443	0.822766782	0.563555534	1.39038569	2.236585247	18.34410376
142	7	2019	2019_136	3_1	0.210229299	0.116024119	0.428294876	0.778356673	0.593715103	1.466501733	2.54543074	18.34573764
194	19	2018	2018_201	3_1	0.207555014	0.137094818	0.319390708	0.867199458	0.549674111	1.287298835	2.228769567	18.34611135
276	5	2017	2017_452	3_2	0.323100465	0.100436546	0.520145913	0.7258875	0.555460233	1.360409257	1.664808873	18.34853778
303	5	2018	2018_705	2_1	0.190306377	0.126897836	0.403765967	0.790380075	0.589434697	1.391898918	2.502289931	18.3495575
167	13	2019	2019_537	2_1	0.16703445	0.132675823	0.352958824	0.754928216	0.556394955	1.387925382	1.992110233	18.35459164
161	4	2020	2020_375	2_2	0.241208997	0.132163723	0.446781428	0.720419674	0.557875789	1.373476489	2.168680446	18.35555209
149	8	2019	2019_133	2_2	0.281967188	0.126658028	0.40935972	0.724978285	0.556873868	1.320754402	2.277725982	18.35646655
95	4	2020	2020_265	2_1	0.242635296	0.130279757	0.420336962	0.776414374	0.587544368	1.423226789	3.062265995	18.35747484
254	5	2018	2018_476	3_1	0.315298547	0.144867612	0.332541079	0.762752579	0.593418118	1.361601633	2.835558403	18.36019067
129	4	2018	2018_921	2_1	0.072669348	0.157820271	0.180307313	0.914636103	0.565158475	1.416848505	2.992654066	18.36527869
64	11	2017	2017_116	3_1	0.11593681	0.132990499	0.302682536	0.911496729	0.5911183	1.34040127	2.574227313	18.37095416
328	4	2019	2019_190	3_1	0.403943828	0.109797276	0.438605336	0.775893819	0.557469343	1.269069276	2.154374992	18.37134675
206	14	2017	2017_411	3_3	0.096611825	0.149478699	0.355347698	0.803945582	0.58200651	1.454668788	2.963038734	18.37494662
147	4	2019	2019_393	3_3	0.250650617	0.127230437	0.415902496	0.810523724	0.572171115	1.406210473	2.243110425	18.37623179
270	4	2018	2018_733	1_1	0.092512146	0.154219663	0.201707246	0.919756393	0.586330637	1.348150197	2.563291204	18.38054243
21	19	2019	2019_386	3_3	0.101998527	0.150846507	0.306470658	0.818707661	0.544035882	1.374810259	1.494380593	18.38391669
307	4	2017	2017_763	2_2	0.217241001	0.144606464	0.370316742	0.791573639	0.544596069	1.34541946	2.120953376	18.38513381
188	4	2018	2018_577	2_1	0.27577283	0.165509157	0.227212734	0.821944326	0.564970707	1.446664481	1.961299759	18.38547785
293	4	2018	2018_369	3_2	0.260979065	0.148004387	0.365835242	0.694879912	0.583722909	1.441154714	2.777676402	18.38666847
56	4	2019	2019_196	2_2	0.189895065	0.137705191	0.340466887	0.774773976	0.575150275	1.443911413	2.313266304	18.39856441
316	7	2018	2018_280	2_1	0.269060425	0.129646875	0.418448771	0.735380848	0.573476507	1.392197428	1.954599958	18.40119762
32	7	2020	2020_443	3_3	0.175282217	0.147227378	0.226011745	0.914388364	0.549626098	1.421803772	1.651116538	18.40148881
273	4	2018	2018_276	2_1	0.185717591	0.127717732	0.447288944	0.77751165	0.586779447	1.428973522	2.868467606	18.40214804
21	17	2017	2017_355	3_1	0.169656466	0.158732867	0.287770069	0.808850227	0.571004478	1.344760571	1.962990758	18.4049367
230	6	2017	2017_334	3_1	0.159215704	0.132169962	0.283986761	0.902793241	0.569875747	1.442899371	2.291736185	18.40741912
102	18	2019	2019_201	3_1	0.210966595	0.193070487	0.224349464	0.799950151	0.568443188	1.332967006	2.775756567	18.41256249
191	8	2019	2019_422	2_1	0.124357365	0.14679719	0.284468765	0.855415772	0.585631924	1.287356022	3.007835613	18.43093289
31	23	2017	2017_415	3_3	0.333616774	0.18797547	0.218306433	0.829381533	0.555620144	1.403479123	1.921493798	18.43502333
99	5	2019	2019_368	3_2	0.218444721	0.137216377	0.370537286	0.70950759	0.557934655	1.344433984	1.966027651	18.43560933
62	6	2020	2020_341	3_3	0.210419627	0.131923033	0.391946287	0.807580435	0.544399284	1.401930296	2.488322081	18.43754254
68	7	2018	2018_337	3_2	0.312922274	0.134252997	0.402744097	0.764156772	0.566351326	1.327444385	2.24457706	18.43815743
87	6	2020	2020_255	3_3	0.285421339	0.134699727	0.352042304	0.861438255	0.5640502	1.34761042	2.260446125	18.4403196
7	2	2019	2019_963	2_2	0.175741114	0.131858752	0.327688958	0.894680015	0.590279236	1.640001443	2.814795784	18.44109209
161	3	2019	2019_392	2_1	0.192317735	0.116745014	0.425871112	0.770551868	0.579324082	1.442373794	1.862680916	18.44963141
303	5	2018	2018_705	2_2	0.191644599	0.132232007	0.333627965	0.802872377	0.565323552	1.377231872	2.401306835	18.45268441
81	7	2017	2017_567	3_3	0.214021296	0.119299812	0.39041839	0.849293491	0.543385042	1.450030241	1.629694602	18.45278331
320	6	2019	2019_362	3_2	0.257588033	0.136936206	0.33377479	0.724868959	0.567425252	1.438645079	2.396899218	18.45535995
87	3	2017	2017_280	3_1	0.275645026	0.135685278	0.368016234	0.825444778	0.577766035	1.393024966	1.938675251	18.45691708
64	12	2018	2018_101	3_3	0.195501132	0.131971082	0.38934155	0.835519862	0.591614713	1.473196327	2.256407117	18.46008119
136	5	2017	2017_369	3_3	0.346417408	0.100364831	0.504743252	0.678353898	0.555776426	1.451117848	2.098061593	18.46034505
188	4	2018	2018_577	2_2	0.321948388	0.15196627	0.259670546	0.852079309	0.570765408	1.510707393	2.118644246	18.46113895
209	5	2018	2018_269	2_2	0.248623422	0.134773734	0.380422117	0.790018997	0.56337647	1.329354619	2.396766285	18.46171167
143	4	2018	2018_706	2_1	0.145486667	0.139798152	0.324116416	0.808945511	0.570920593	1.345861682	2.400362153	18.46684058
164	5	2019	2019_916	3_2	0.347698232	0.132619672	0.378516244	0.767103571	0.601129645	1.431809581	3.397746043	18.47160373
202	7	2017	2017_246	3_3	0.10464226	0.127354692	0.423107056	0.818278379	0.583026246	1.397963748	2.315720238	18.47841398
54	19	2018	2018_232	3_1	0.235795414	0.123489421	0.425366818	0.727241544	0.567418702	1.318678384	2.694606116	18.48189936
152	6	2020	2020_367	3_1	0.144364575	0.15412046	0.271322765	0.883679668	0.546587099	1.411000286	1.867937085	18.48307731
106	9	2019	2019_155	3_3	0.266761664	0.137274943	0.421193524	0.746431846	0.553110431	1.285545436	1.365401946	18.48317131
10	9	2019	2019_107	2_2	0.380035683	0.109168347	0.487713022	0.707654557	0.586575311	1.357774804	2.284831319	18.48597416
18	3	2019	2019_487	3_3	0.304160654	0.14473465	0.367333074	0.745870169	0.54584167	1.361634521	1.412295073	18.48636827
194	18	2017	2017_270	3_2	0.235901263	0.145262331	0.27374166	0.887384731	0.583298591	1.303651993	2.311414866	18.48961686
279	6	2019	2019_235	3_2	0.337359079	0.143873542	0.371082206	0.724285216	0.54878458	1.302894205	1.736663823	18.49204613
183	5	2020	2020_524	3_2	0.19793714	0.123804407	0.40546203	0.768621604	0.566259238	1.346494037	2.09606049	18.49334895
221	10	2018	2018_441	3_3	0.247551923	0.122760776	0.432613249	0.807185256	0.55492666	1.470669122	1.771073986	18.49374693
238	5	2020	2020_223	3_3	0.145236461	0.122744616	0.435733768	0.821584752	0.55956963	1.379505247	2.068260698	18.50331343
140	8	2018	2018_517	3_2	0.368397758	0.133144777	0.42757259	0.704618992	0.562947409	1.339469128	2.340270581	18.51283822
248	5	2019	2019_140	2_1	0.371541135	0.109407551	0.52321484	0.657080041	0.55989826	1.3913782	2.25859817	18.51960161
206	15	2018	2018_408	3_2	0.153860197	0.116160555	0.458374882	0.710406273	0.567044161	1.424650048	2.674541276	18.52044218
207	3	2019	2019_861	1_1	0.204040408	0.113815448	0.479806116	0.691254586	0.591560132	1.424525464	2.317223299	18.52097642
48	6	2019	2019_156	3_2	0.147559813	0.157986746	0.230465857	0.836586548	0.569068593	1.378608166	2.556906362	18.52216247
148	4	2018	2018_390	2_1	0.180398007	0.121840492	0.398872353	0.833864921	0.568845139	1.43811681	1.734343312	18.52403831
75	4	2018	2018_11	2_2	0.258893866	0.135157445	0.341971928	0.777867713	0.577146036	1.418747364	2.15599583	18.52446199
294	4	2017	2017_250	2_1	0.183838566	0.127736924	0.364203155	0.872460166	0.577526059	1.293644237	2.891517285	18.52487471
215	7	2020	2020_376	2_2	0.113435133	0.127997117	0.406421493	0.822259266	0.551865625	1.368700449	1.775370237	18.52632763
140	9	2019	2019_528	3_3	0.274650593	0.134204698	0.407789112	0.754583687	0.562685003	1.391513688	2.317454554	18.53311691
169	4	2018	2018_724	1_1	0.211294394	0.130398256	0.407782624	0.79135298	0.575415588	1.338542096	2.021954489	18.53335426
325	9	2017	2017_165	3_3	0.147418269	0.148882935	0.329321533	0.846166654	0.571968563	1.465754593	2.018194196	18.53335964
112	11	2019	2019_131	2_1	0.177966203	0.136598833	0.299493197	0.796452708	0.560920153	1.437130375	2.179399048	18.53481774
3	7	2020	2020_337	2_1	0.194565573	0.131865657	0.270371292	0.881403872	0.587920123	1.389071182	1.872982652	18.54073013
288	10	2020	2020_923	3_1	0.362616826	0.120831648	0.39209982	0.714700094	0.554131985	1.354290177	1.890816497	18.54141119
200	5	2017	2017_323	3_1	0.188343315	0.150066805	0.279275643	0.816663558	0.580922717	1.425178485	3.052859434	18.5440405
50	6	2020	2020_450	3_3	0.222579457	0.124023359	0.379828979	0.861115291	0.541675049	1.402420264	1.771996929	18.54868176
254	6	2019	2019_428	3_2	0.402962595	0.133259485	0.395070516	0.697412474	0.564319005	1.313296957	2.43173992	18.55166247
329	5	2017	2017_372	2_2	0.2588216	0.144781707	0.3458978	0.78296042	0.58209358	1.419750798	1.950476678	18.55650169
73	4	2017	2017_593	3_1	0.223160637	0.126722456	0.348879171	0.800460174	0.559663377	1.4503049	2.285335295	18.55654009
182	5	2018	2018_382	2_2	0.187465267	0.169911013	0.245286126	0.766227957	0.549467155	1.305411234	2.042113905	18.55858392
70	3	2017	2017_861	2_2	0.265494849	0.116399106	0.418405232	0.783975953	0.546879699	1.391626851	1.567729928	18.55904002
87	4	2018	2018_922	2_1	0.179640876	0.152638254	0.268306269	0.842841726	0.573463384	1.338172432	2.437454007	18.56779462
80	7	2017	2017_226	3_1	0.113485822	0.155866568	0.284725701	0.78252161	0.544931718	1.366267454	3.010030045	18.5699722
264	5	2019	2019_508	3_2	0.2256713	0.115476936	0.461409649	0.784310953	0.565129892	1.386868235	3.633069787	18.57072999
206	16	2019	2019_408	3_3	0.157525142	0.128423568	0.415720736	0.722456756	0.561288936	1.445707963	1.636316123	18.57198866
307	4	2017	2017_763	2_1	0.232548104	0.144013038	0.329771307	0.826039888	0.554455152	1.372133864	3.010667431	18.57351573
253	4	2018	2018_801	2_2	0.219565725	0.16824767	0.270695017	0.745832055	0.56457716	1.389280483	2.294958707	18.57356881
232	13	2019	2019_248	3_1	0.184877991	0.154035269	0.325302697	0.789603256	0.577157273	1.378136511	2.667815571	18.58011781
320	6	2019	2019_362	3_1	0.23625851	0.144373753	0.319159828	0.746536157	0.574711227	1.391046927	2.465257784	18.58158102
286	6	2018	2018_486	2_1	0.242006329	0.143633896	0.215729406	0.854110374	0.57693244	1.345059696	2.057257107	18.58336201
225	6	2017	2017_364	3_3	0.193391577	0.153812593	0.356286645	0.839541872	0.571005705	1.420350763	2.139086296	18.59219489
330	9	2018	2018_170	3_2	0.241540608	0.130120528	0.392109553	0.790169446	0.561057668	1.294422765	2.756363458	18.59663071
286	8	2020	2020_444	3_3	0.311035048	0.162113671	0.208918622	0.860076188	0.5663405	1.363758447	2.48288994	18.5992397
297	3	2020	2020_384	3_3	0.142033342	0.15522254	0.287278598	0.823815914	0.545068712	1.384902482	1.753460001	18.60240606
222	16	2019	2019_103	3_2	0.09319374	0.162567239	0.239944362	0.86770246	0.558348507	1.362114947	2.334018391	18.60470172
66	10	2020	2020_216	3_2	0.573916029	0.133556992	0.437727428	0.601081831	0.566079333	1.284657658	1.980643939	18.60478366
209	7	2020	2020_247	3_3	0.230594145	0.145921607	0.323130959	0.830872486	0.550164592	1.393043846	1.885755365	18.60709645
242	5	2019	2019_427	3_2	0.328838947	0.108845395	0.474177373	0.750963377	0.564106099	1.41665099	2.207274329	18.60794267
204	7	2019	2019_461	3_1	0.332005897	0.128396239	0.41635863	0.688395549	0.573975202	1.393682446	2.409625991	18.6114488
168	9	2019	2019_451	3_2	0.287340074	0.135645611	0.400532412	0.808619036	0.57787061	1.412377068	2.421207814	18.61323995
10	8	2018	2018_104	3_3	0.317181274	0.119264216	0.460783293	0.753535056	0.561133339	1.429645224	2.153073387	18.6163961
21	18	2018	2018_375	3_3	0.088319091	0.161641595	0.241937908	0.863016969	0.554123505	1.415573475	1.729817173	18.61783257
174	5	2018	2018_631	3_2	0.139591682	0.132594109	0.397875198	0.783770339	0.575088086	1.340813935	2.136651862	18.62526871
87	5	2019	2019_267	2_1	0.284344822	0.141075839	0.341762513	0.795433163	0.555035714	1.263479741	2.226356337	18.62588161
15	3	2018	2018_978	1_1	0.165230521	0.14807179	0.283637351	0.818965431	0.58671257	1.450005394	2.539821868	18.62727383
66	8	2018	2018_264	2_1	0.503528594	0.133979024	0.436780851	0.624143693	0.572540422	1.337789203	2.105779217	18.62979541
215	6	2019	2019_353	3_1	0.110943641	0.126573248	0.38111905	0.834778649	0.546002474	1.26696624	2.25007512	18.63009611
310	7	2020	2020_145	3_1	0.277441927	0.133072861	0.269047539	0.830649319	0.557984885	1.417139039	3.367873524	18.63056504
56	4	2019	2019_196	2_1	0.203750717	0.135512253	0.348192532	0.78999994	0.59171512	1.398998278	2.399252398	18.63206262
159	5	2019	2019_481	2_1	0.270695582	0.119853516	0.413116606	0.697938545	0.59280884	1.532304991	3.553799888	18.63293805
310	7	2020	2020_145	3_2	0.386641873	0.12418057	0.372950901	0.812226809	0.577073178	1.412291839	2.864317241	18.63329087
133	3	2017	2017_497	2_2	0.124999669	0.15921542	0.331453465	0.81908579	0.550014162	1.317709929	1.642402706	18.63438279
168	9	2019	2019_451	3_3	0.208766661	0.137857329	0.335029701	0.817889217	0.576176122	1.419831008	2.169777903	18.63491053
290	4	2019	2019_489	2_1	0.224770981	0.142246102	0.258680362	0.79682532	0.561720856	1.354406889	2.462922154	18.63507116
161	3	2019	2019_392	2_2	0.304169586	0.114885899	0.458415873	0.70372733	0.561520729	1.376242085	1.948045009	18.63523157
113	4	2020	2020_619	3_3	0.056426937	0.157914321	0.166987266	0.952694747	0.55065496	1.374652921	1.928919238	18.63700843
66	9	2019	2019_223	3_3	0.29340425	0.136769744	0.379311797	0.73889484	0.556205888	1.367831516	1.835984451	18.64051448
91	4	2020	2020_377	2_2	0.196365489	0.137262904	0.284311708	0.87743803	0.571569112	1.46021504	1.936427745	18.64229478
205	5	2018	2018_548	3_1	0.29528992	0.136567223	0.42335471	0.645938773	0.557942894	1.374710607	1.872191334	18.64280522
40	19	2018	2018_431	3_3	0.102134221	0.159219962	0.258676431	0.86270604	0.562795746	1.351698961	1.676083587	18.64416012
289	7	2020	2020_115	3_2	0.363955087	0.13279728	0.377921956	0.798632717	0.565883821	1.422900015	2.922627025	18.64504925
72	9	2019	2019_634	3_2	0.267477957	0.122034581	0.380043915	0.775327628	0.533457276	1.272693294	1.958155279	18.6473143
205	6	2019	2019_518	3_1	0.33153312	0.187699964	0.275824041	0.712065227	0.5656311	1.363096602	2.325361402	18.64929326
70	3	2017	2017_861	2_1	0.182275432	0.120436264	0.336621321	0.840574957	0.579814247	1.349734911	1.699704596	18.65110175
147	5	2020	2020_363	2_2	0.248302917	0.134926668	0.39576159	0.791625795	0.566295725	1.354799469	2.463901046	18.6562499
66	7	2017	2017_275	3_3	0.299056432	0.131565625	0.409993138	0.78929684	0.551012968	1.327239844	2.050713756	18.659537
55	8	2019	2019_219	3_3	0.105837396	0.15455267	0.234913929	0.901141308	0.548787265	1.339670558	1.94005655	18.66024152
199	7	2020	2020_322	3_2	0.131298911	0.198675789	0.161164378	0.928569208	0.582075993	1.312794949	2.266116738	18.66165002
310	5	2018	2018_761	2_1	0.422944746	0.128164424	0.342468462	0.811753897	0.574255551	1.397381015	3.522614646	18.66193822
129	5	2019	2019_260	3_1	0.079227348	0.136590704	0.235433463	0.875093529	0.567020233	1.355594366	2.604650559	18.6638643
121	8	2018	2018_546	2_2	0.482023077	0.125293483	0.419561988	0.627884864	0.550974573	1.318009367	2.131790267	18.66861325
280	9	2017	2017_213	3_3	0.158773046	0.135989994	0.379097561	0.833879966	0.556048041	1.458207838	2.018217923	18.67344461
242	6	2020	2020_414	3_2	0.210660048	0.122351096	0.383926551	0.799346349	0.57166804	1.337230675	2.245347384	18.67348934
221	9	2017	2017_453	2_2	0.143935641	0.133879384	0.298855736	0.865795265	0.57776202	1.405899211	2.75899468	18.67416857
180	3	2017	2017_762	3_1	0.346739106	0.146629258	0.328110723	0.766298166	0.600655317	1.430510005	2.685692471	18.67571117
252	7	2019	2019_345	2_2	0.173360762	0.122532916	0.413199392	0.81637971	0.553462125	1.262354227	2.779775797	18.67923598
153	7	2017	2017_362	3_3	0.2009011	0.126340672	0.38261721	0.898322391	0.565099109	1.462221474	1.98908947	18.68213815
279	6	2019	2019_235	3_3	0.267536041	0.134476637	0.389448595	0.795083118	0.537677418	1.348359533	1.384323684	18.68692869
71	9	2020	2020_333	3_1	0.115904438	0.181328029	0.192169987	0.816049724	0.577267022	1.452547012	2.007301224	18.68838125
209	4	2017	2017_263	3_1	0.305206594	0.144216685	0.330657937	0.81572325	0.580614121	1.323272239	3.385841474	18.69260762
284	6	2018	2018_618	3_1	0.409149573	0.136435934	0.359876532	0.724854416	0.578726326	1.43634788	2.029841487	18.6930753
200	8	2020	2020_320	3_2	0.19104249	0.154946515	0.27891053	0.804922499	0.554182112	1.367663195	2.293191565	18.6939228
173	8	2018	2018_635	2_1	0.211062157	0.155617127	0.273679526	0.761052503	0.556930631	1.322953731	2.042097813	18.6970871
213	6	2018	2018_249	3_3	0.149950658	0.138725649	0.296721089	0.877956579	0.559876361	1.464973351	2.131294773	18.70015683
123	6	2019	2019_563	3_1	0.340788453	0.132579289	0.383055618	0.707692169	0.564933442	1.39210963	2.957157756	18.70166563
127	4	2020	2020_492	3_3	0.371210611	0.122397125	0.447749182	0.694597067	0.589942218	1.456829258	2.604182927	18.70698983
152	6	2020	2020_367	3_3	0.062840549	0.152685373	0.252707031	0.896290825	0.537385843	1.376714259	1.953869322	18.71528818
204	8	2020	2020_463	3_2	0.200047536	0.138060116	0.386748476	0.754574158	0.58108637	1.34154664	2.794626025	18.7164641
230	8	2019	2019_312	3_2	0.228838872	0.128111637	0.341743519	0.825379584	0.568121944	1.34300337	2.308291269	18.71953028
191	6	2017	2017_445	2_1	0.182877427	0.148759782	0.297773512	0.846457522	0.588428621	1.32413601	1.713011214	18.72054447
210	20	2019	2019_274	2_2	0.177590689	0.161024867	0.304612253	0.792378543	0.557024437	1.390090016	2.002966211	18.72216725
180	6	2020	2020_125	3_1	0.371078578	0.13901249	0.398152224	0.722391561	0.598453022	1.419506336	2.699131872	18.72281059
40	19	2018	2018_431	3_2	0.205786464	0.140536316	0.382941878	0.803860327	0.58077504	1.448609883	2.557735039	18.72635126
101	9	2020	2020_490	3_2	0.244845811	0.172239966	0.272812046	0.790546572	0.595352152	1.366384122	2.661499572	18.72697344
198	4	2018	2018_700	3_3	0.116749958	0.177559923	0.212453738	0.921110436	0.555319089	1.398719754	2.474971085	18.7282603
256	5	2018	2018_485	2_1	0.300053634	0.124022047	0.418307727	0.676700629	0.567483508	1.394175447	2.022231261	18.7292392
152	4	2018	2018_691	2_1	0.097014986	0.145294096	0.279975144	0.909425545	0.560528264	1.441946039	2.05439572	18.72986139
288	9	2019	2019_302	3_2	0.315524487	0.139616787	0.357996592	0.754894114	0.540724015	1.293904617	1.73280917	18.72987713
44	8	2018	2018_538	3_3	0.370418197	0.132849125	0.394686677	0.681214106	0.549534633	1.287261048	2.094707286	18.73223871
31	23	2017	2017_415	3_2	0.270831853	0.160025168	0.26507832	0.787095267	0.559950714	1.361576293	2.222052366	18.73428316
273	6	2020	2020_275	3_3	0.237471807	0.118615826	0.443360352	0.728468206	0.569857065	1.401047202	2.209007231	18.74075288
217	5	2017	2017_430	3_3	0.357891468	0.140450464	0.310248641	0.850865685	0.542081729	1.365231983	1.829372455	18.74252149
296	7	2018	2018_671	3_2	0.15836907	0.143029096	0.239245226	0.873914509	0.602591323	1.37072537	2.842526846	18.74475904
191	7	2018	2018_432	2_1	0.159626632	0.147662782	0.27665305	0.878864289	0.579669615	1.309492462	3.173295565	18.74700815
59	9	2017	2017_243	2_2	0.285226215	0.157632366	0.214828313	0.8410915	0.548010781	1.366566716	2.359378924	18.75044925
330	10	2019	2019_347	3_2	0.249616717	0.16694361	0.284931098	0.744503087	0.570708883	1.310044722	3.080395874	18.75177328
219	4	2018	2018_184	2_1	0.18253842	0.149983258	0.312887969	0.820379654	0.56868761	1.462014897	2.139461333	18.75425116
40	18	2017	2017_466	3_1	0.206298634	0.128923051	0.368592977	0.872384942	0.574986928	1.361426422	2.04779995	18.75503729
6	7	2020	2020_474	3_3	0.11401103	0.135849196	0.364126771	0.859310401	0.562733129	1.504232203	2.69768136	18.75574581
80	9	2019	2019_210	3_2	0.081138378	0.154285597	0.241794168	0.77730403	0.559501264	1.386459053	2.162662017	18.75896608
146	7	2017	2017_442	3_3	0.202367795	0.15713224	0.19700347	0.821528083	0.56080591	1.353896916	1.95887002	18.76296436
250	15	2018	2018_438	3_3	0.138526209	0.171415321	0.274110941	0.804943562	0.548210623	1.297881297	1.960076123	18.76400328
101	9	2020	2020_490	3_1	0.263482502	0.1709466	0.250608965	0.796818801	0.571935383	1.384189627	2.322429104	18.76795106
328	5	2020	2020_142	3_1	0.292051719	0.105629982	0.430709799	0.766011812	0.548142003	1.345691992	2.145784246	18.76911156
123	6	2019	2019_563	3_2	0.41526118	0.132878225	0.390276336	0.66918268	0.563300846	1.296289322	2.591946718	18.77148828
288	8	2018	2018_302	3_1	0.301227538	0.128200418	0.397042973	0.755149878	0.562751759	1.361880251	2.15651218	18.77247323
27	6	2019	2019_761	3_1	0.246180259	0.137646788	0.336642324	0.80163769	0.579922101	1.345789215	2.723976847	18.77366036
102	17	2018	2018_218	3_2	0.309048231	0.1812749	0.290975326	0.725611677	0.557847537	1.345371591	2.484672931	18.77405424
58	10	2018	2018_358	2_2	0.166658583	0.114709515	0.400051432	0.857370107	0.542483501	1.407166971	2.246706645	18.77493003
206	16	2019	2019_408	3_2	0.168891757	0.124467888	0.427121548	0.732227933	0.557828417	1.332242461	2.049317203	18.77812955
242	5	2019	2019_427	3_1	0.159149107	0.113533137	0.427510796	0.773155141	0.560723196	1.432558147	2.359895345	18.78191327
273	5	2019	2019_245	3_1	0.365153557	0.113538812	0.478910735	0.650171412	0.584711854	1.417185693	2.1387078	18.78740591
64	12	2018	2018_101	3_2	0.148414751	0.129349178	0.301609037	0.86965178	0.592503301	1.420582191	3.030708815	18.78761274
42	3	2017	2017_802	3_1	0.194728404	0.136156151	0.292191374	0.8171801	0.554601976	1.350797626	1.840376213	18.79060288
112	11	2019	2019_131	2_2	0.141390189	0.133620524	0.304276217	0.807608519	0.543930884	1.38825745	2.027909367	18.79301904
266	5	2019	2019_573	3_1	0.278726144	0.12654001	0.424404667	0.725156317	0.567067196	1.381479671	2.893596567	18.79858357
22	18	2019	2019_139	3_3	0.262849327	0.135305283	0.398023337	0.662256498	0.549305177	1.418973989	1.684792309	18.79881243
47	16	2019	2019_602	3_1	0.176397103	0.138196179	0.378576372	0.812168134	0.595642979	1.403184051	2.550104573	18.80003584
209	7	2020	2020_247	3_2	0.21463437	0.138487739	0.318181672	0.840635638	0.576813377	1.337016641	2.667846891	18.80115637
188	5	2019	2019_551	3_1	0.320877157	0.165593934	0.2134931	0.78882443	0.565668771	1.406362965	1.995283624	18.80419106
191	6	2017	2017_445	2_2	0.239100179	0.134029719	0.386748518	0.815199185	0.579877182	1.3222536	2.731033439	18.80784164
40	18	2017	2017_466	3_3	0.193043732	0.148460212	0.292891337	0.885157079	0.559391315	1.304535195	1.608296246	18.81966694
27	4	2017	2017_382	3_2	0.316377491	0.135641447	0.366711666	0.777962998	0.558410769	1.323805412	2.111652035	18.82056579
219	5	2019	2019_172	3_2	0.185060714	0.160191369	0.273639204	0.801091058	0.561074807	1.395913727	2.303538694	18.82057617
187	3	2019	2019_483	2_2	0.230473464	0.136467424	0.337877735	0.803746989	0.545044346	1.46146322	1.542682793	18.82755791
322	6	2020	2020_313	3_1	0.121627948	0.140739801	0.315552332	0.840783078	0.550136387	1.402303664	1.969437837	18.82973108
127	4	2020	2020_492	3_1	0.600457087	0.114856803	0.425879226	0.605349574	0.585096017	1.419815536	2.337756012	18.83270132
137	7	2017	2017_267	3_1	0.333494597	0.154526829	0.345151334	0.688435669	0.57320309	1.460200831	2.364487879	18.83664201
330	10	2019	2019_347	3_1	0.193242106	0.145113193	0.332294249	0.785188574	0.563919557	1.259797567	2.72170854	18.84010691
123	5	2018	2018_592	2_1	0.250814108	0.147691862	0.296007317	0.792802308	0.573990088	1.368549784	2.510065555	18.84233767
221	11	2019	2019_425	3_2	0.244016639	0.134200912	0.356169463	0.822319446	0.577347602	1.417225075	2.157733613	18.84280025
27	4	2017	2017_382	3_3	0.229353615	0.115826684	0.449237401	0.713891681	0.555994673	1.32955023	1.955950908	18.84363091
263	7	2018	2018_478	2_2	0.25179439	0.149635095	0.347868574	0.790585689	0.567505795	1.349987295	2.179081664	18.84371817
102	19	2020	2020_269	2_1	0.186700695	0.187659145	0.182880138	0.827311853	0.560743661	1.344328966	3.011236752	18.84610538
196	8	2018	2018_138	2_2	0.198029422	0.159066125	0.279973794	0.855193608	0.553892554	1.342599507	1.816167351	18.84952627
115	5	2019	2019_581	2_1	0.256391506	0.13519885	0.352636154	0.797963218	0.58717293	1.476858512	3.426913361	18.85012262
42	5	2019	2019_526	3_2	0.315256516	0.144958902	0.36782214	0.683923195	0.569480274	1.364361904	2.685900528	18.85082819
229	3	2018	2018_281	2_2	0.148431025	0.12455268	0.401522398	0.876070948	0.568669717	1.47145269	2.585462946	18.85123608
242	6	2020	2020_414	3_1	0.261406216	0.118692903	0.433081378	0.755034533	0.585827511	1.431688515	2.49598624	18.85214718
294	6	2019	2019_250	3_1	0.123135454	0.132467009	0.342768798	0.834740034	0.561413764	1.305338771	2.60234969	18.8560666
53	5	2018	2018_483	3_2	0.173830583	0.144913356	0.371912684	0.752286327	0.561153943	1.404480176	2.193551208	18.85699054
237	4	2018	2018_380	2_1	0.165756664	0.148969478	0.224379215	0.911150696	0.579726692	1.39791872	2.667568242	18.8587114
168	8	2018	2018_447	3_3	0.229839145	0.135549542	0.368448718	0.821833997	0.560561552	1.41990507	2.005060819	18.8592448
255	6	2020	2020_352	2_1	0.230354496	0.119541441	0.438184271	0.75317147	0.574547921	1.458189755	2.532236016	18.85944866
6	6	2019	2019_722	2_2	0.111560417	0.130514052	0.391270378	0.86344926	0.568209026	1.482619043	3.133239274	18.86006115
6	6	2019	2019_722	2_1	0.128584687	0.122366929	0.425336095	0.832377479	0.562637891	1.465859645	2.781843342	18.86778878
38	6	2018	2018_32	2_1	0.355072215	0.131479043	0.374539044	0.761523911	0.574337568	1.416995111	2.899221971	18.86798631
80	7	2017	2017_226	3_3	0.356465335	0.149331495	0.392268323	0.736790056	0.568643016	1.39866453	2.557787672	18.86860559
241	6	2019	2019_378	3_1	0.184208649	0.150053111	0.296174966	0.793499891	0.569731514	1.321581105	2.883208737	18.87000585
103	4	2020	2020_476	3_2	0.165553281	0.132136749	0.366168717	0.87765568	0.55225617	1.397900434	2.188467989	18.87305486
206	16	2019	2019_408	3_1	0.124112574	0.119558423	0.390201209	0.742323578	0.553653034	1.379477098	1.920421217	18.87361292
168	9	2019	2019_451	3_1	0.210959585	0.140805862	0.374114006	0.821921759	0.570573206	1.409051538	2.068743197	18.87374275
75	5	2019	2019_533	3_3	0.271184637	0.133977374	0.344226594	0.781903765	0.563295983	1.478564173	1.97391612	18.87422572
218	5	2018	2018_131	3_3	0.406454826	0.113036221	0.476631694	0.707823561	0.549381512	1.343250414	1.636670006	18.8748823
189	3	2019	2019_814	2_1	0.422538952	0.104532484	0.437105503	0.628306122	0.58765139	1.417615217	2.845781401	18.87603988
86	16	2017	2017_206	2_2	0.323077958	0.147923643	0.312160042	0.774146602	0.563785923	1.283358472	2.04696388	18.87780955
88	3	2019	2019_195	2_2	0.234760798	0.128096362	0.359453646	0.839773564	0.572093189	1.425723266	1.82747204	18.87813111
294	6	2019	2019_250	3_2	0.15953231	0.135739051	0.316751684	0.806571924	0.573426774	1.251596072	2.478708233	18.87994587
118	7	2019	2019_150	3_1	0.290964642	0.118750276	0.45165879	0.747832027	0.600220478	1.423465892	2.476589634	18.8815066
135	4	2018	2018_682	2_2	0.289912099	0.117634031	0.403740331	0.746318507	0.568683027	1.272198584	2.558161328	18.88240035
10	9	2019	2019_107	2_1	0.263171197	0.125604906	0.410378134	0.768391919	0.572892637	1.356848481	2.296078958	18.88314946
116	12	2020	2020_332	3_3	0.170667298	0.179659775	0.207428717	0.880094462	0.57385801	1.43326518	2.537612401	18.88331817
194	18	2017	2017_270	3_3	0.245855394	0.150848383	0.302495599	0.873563461	0.565594025	1.312785527	2.11069264	18.88761802
196	8	2018	2018_138	2_1	0.1358625	0.142876183	0.322449137	0.849807525	0.553221792	1.387043424	2.341911359	18.88869217
108	6	2018	2018_617	3_2	0.371594533	0.118875541	0.46369171	0.69336539	0.574417017	1.383771047	2.579509205	18.89164319
83	9	2019	2019_236	3_1	0.176116991	0.134061524	0.364890408	0.750789357	0.583365866	1.503580967	2.168144354	18.89225761
167	12	2018	2018_557	3_1	0.157693563	0.135306621	0.388366182	0.800535399	0.553164282	1.383069464	1.700684328	18.89417517
228	4	2020	2020_483	2_1	0.171298691	0.133019697	0.326075013	0.855314971	0.578324834	1.349078805	2.870625664	18.89791026
149	7	2018	2018_121	3_1	0.203632949	0.130084519	0.34203928	0.789301856	0.574279432	1.334769087	2.532588036	18.89834603
87	3	2017	2017_280	3_2	0.234626829	0.143654657	0.344653051	0.815459964	0.571972795	1.339541625	2.304498398	18.90117729
205	6	2019	2019_518	3_3	0.54754317	0.128202535	0.446713276	0.574834456	0.553402164	1.338665533	2.242053405	18.90671081
92	5	2019	2019_579	3_3	0.383243316	0.12220037	0.440507414	0.784028609	0.556079479	1.415259197	2.169336563	18.90931559
104	6	2020	2020_225	3_1	0.141014066	0.12500184	0.383072914	0.805802627	0.564692665	1.424424719	2.674721828	18.91342096
110	6	2018	2018_259	2_2	0.326805614	0.118484428	0.450142651	0.771508725	0.571462001	1.42602326	2.223599397	18.91608224
327	6	2019	2019_499	3_3	0.313640748	0.105969472	0.472147014	0.654277172	0.564814209	1.472991151	1.615199322	18.91673764
200	7	2019	2019_320	3_2	0.249957163	0.145180619	0.375295345	0.775006168	0.562497861	1.418555691	2.333591054	18.91677211
204	7	2019	2019_461	3_3	0.254350972	0.140178749	0.368488174	0.707625971	0.564670037	1.361146453	2.724816248	18.91772627
316	6	2017	2017_265	3_2	0.394515125	0.12323513	0.456373176	0.693962171	0.576687922	1.364612789	2.730459525	18.92767264
289	6	2019	2019_138	3_1	0.393939302	0.119024135	0.421823501	0.720324891	0.55288777	1.38580254	2.236729575	18.92898473
106	10	2020	2020_161	3_2	0.351769758	0.131836212	0.429099	0.736757959	0.549363452	1.308120483	1.575653475	18.92932032
80	8	2018	2018_207	3_1	0.129606628	0.14335082	0.323883164	0.770977138	0.576418887	1.41075252	3.266946534	18.93039775
252	6	2018	2018_376	2_1	0.158211303	0.123612331	0.379035587	0.819908247	0.557166122	1.315686637	2.599580709	18.9311778
71	8	2019	2019_365	3_1	0.208021394	0.155630334	0.318679059	0.745446905	0.572350277	1.440918454	2.299678081	18.93662507
148	6	2020	2020_357	3_3	0.160021928	0.125382656	0.322925527	0.926054198	0.55186958	1.401532055	1.5950142	18.93962436
267	6	2020	2020_211	3_2	0.242993441	0.139574831	0.365947503	0.758789746	0.570629513	1.378433851	2.567138511	18.94177114
181	3	2019	2019_284	3_3	0.055644941	0.142431722	0.206741226	0.879814125	0.56187769	1.32736624	1.789977459	18.94279069
239	19	2020	2020_212	3_2	0.267709522	0.158391226	0.325848537	0.725947178	0.555676453	1.263640498	1.625912757	18.94394872
305	9	2020	2020_250	3_3	0.245838929	0.123847629	0.421243387	0.713797901	0.562766295	1.415502419	2.046946738	18.94453831
285	7	2019	2019_161	3_1	0.144858982	0.128414107	0.378211489	0.819959901	0.56616817	1.377185172	2.630286657	18.94642025
129	4	2018	2018_921	2_2	0.071606064	0.157417729	0.201278979	0.90749478	0.573312625	1.403261734	2.995764123	18.9475068
276	8	2020	2020_429	3_3	0.240223125	0.117924881	0.447641746	0.845372783	0.553146477	1.390790651	1.668313012	18.94770325
42	4	2018	2018_560	3_1	0.14349038	0.14504332	0.322955295	0.786388155	0.570944228	1.434000694	2.492555541	18.94946465
98	6	2017	2017_930	2_2	0.203935342	0.134658306	0.388056076	0.737060864	0.559192077	1.342325034	2.533086819	18.94995344
83	7	2017	2017_217	3_2	0.154840828	0.136097895	0.358088269	0.752035579	0.590747962	1.46463914	2.492561525	18.96048542
107	6	2020	2020_349	3_2	0.242844055	0.150394655	0.304352715	0.762980761	0.565192674	1.297983033	2.73624888	18.96714766
125	9	2019	2019_586	3_1	0.143648744	0.150034263	0.322404783	0.775268953	0.556066908	1.296563529	2.436643556	18.96799418
110	8	2020	2020_159	3_3	0.307481606	0.12788597	0.395485416	0.829626766	0.55693209	1.354713452	2.087249407	18.97306805
330	9	2018	2018_170	3_3	0.279687342	0.133708902	0.39053748	0.804015791	0.565457348	1.32174532	2.720847108	18.9731939
265	5	2018	2018_361	2_2	0.206275266	0.131462316	0.361534696	0.85693882	0.560334561	1.314115605	2.290152956	18.97927616
205	6	2019	2019_518	3_2	0.230995469	0.14340759	0.356312529	0.670497105	0.565539543	1.325580536	2.3076297	18.9824257
308	6	2019	2019_288	3_2	0.188673252	0.136228028	0.366539252	0.792061596	0.553325065	1.383915018	2.472743313	18.98462016
254	6	2019	2019_428	3_1	0.218831469	0.15486592	0.27526299	0.781176092	0.577138524	1.342599781	2.793555452	18.98482251
192	4	2018	2018_284	2_1	0.208021492	0.121006215	0.40545238	0.881933453	0.585105793	1.459263557	2.654679848	18.98502895
232	11	2017	2017_316	2_2	0.203496596	0.178318927	0.288605397	0.817390729	0.577682725	1.36780048	2.559710909	18.98593588
40	19	2018	2018_431	3_1	0.153864111	0.141465451	0.321067166	0.843789556	0.570386741	1.403696648	1.94205175	18.98669876
157	7	2017	2017_513	3_3	0.185855349	0.146351097	0.352814087	0.79295025	0.541618193	1.367450669	1.706081696	18.98880906
17	4	2020	2020_179	2_1	0.144436433	0.146970507	0.276820063	0.912504238	0.558741914	1.366743789	2.040325467	18.98888896
141	16	2019	2019_559	2_2	0.244012908	0.133338378	0.336489013	0.833641755	0.544834471	1.458753623	1.790352513	18.9923681
232	14	2020	2020_147	2_1	0.163840843	0.152341803	0.262539423	0.873601574	0.580819005	1.427920871	2.722364266	18.99331097
55	9	2020	2020_271	2_2	0.102506964	0.117789279	0.450083399	0.843059375	0.548655207	1.285598768	2.733898485	18.99657561
271	4	2019	2019_585	2_2	0.417896168	0.102039334	0.50639313	0.688012907	0.561659435	1.348256493	1.779767882	18.99738145
75	4	2018	2018_11	2_1	0.222889168	0.138066824	0.283942309	0.80527455	0.578503367	1.407091057	2.024808001	18.9980507
194	21	2020	2020_201	3_3	0.262695022	0.124019951	0.422387581	0.815562771	0.551584112	1.31865806	2.401916833	19.00013536
50	5	2019	2019_463	3_1	0.21697193	0.11747623	0.415200799	0.771495686	0.547195384	1.236133078	2.252487372	19.00574398
267	4	2018	2018_720	3_1	0.330278856	0.123465265	0.417734734	0.683104751	0.584131743	1.4201776	2.646752955	19.01093919
62	5	2019	2019_381	2_1	0.243146033	0.142591542	0.29226569	0.760915594	0.543102539	1.323622961	2.63405141	19.01711889
214	6	2018	2018_524	2_1	0.284314072	0.129951372	0.423738294	0.749773825	0.571406093	1.464939328	1.884445315	19.01855053
217	8	2020	2020_220	3_3	0.280389656	0.148607669	0.285376796	0.828969302	0.56081537	1.367543607	1.598947107	19.01883857
192	6	2020	2020_244	3_2	0.341323569	0.134195686	0.379415188	0.805843248	0.561592683	1.354599141	2.205215398	19.02122685
18	3	2019	2019_487	3_2	0.279151588	0.149627082	0.361929865	0.744108909	0.56143765	1.308588172	1.452314502	19.02757969
195	4	2020	2020_448	3_1	0.175386792	0.142960581	0.30311335	0.825855505	0.577795549	1.3399944	2.632141184	19.02826046
48	6	2019	2019_156	3_3	0.187136092	0.155309366	0.291814516	0.829291765	0.57534589	1.433484819	3.091985589	19.02875943
79	9	2019	2019_403	3_2	0.185107551	0.130016553	0.386211968	0.817547196	0.58528276	1.430442608	2.644414252	19.03242571
266	5	2019	2019_573	3_2	0.275594368	0.126637702	0.393183383	0.739344683	0.563532774	1.35391801	2.948164066	19.03360418
273	5	2019	2019_245	3_2	0.266700915	0.119616649	0.486523175	0.691313261	0.597598013	1.386516985	3.144066024	19.03610611
79	8	2018	2018_412	3_3	0.247641785	0.128088929	0.386424297	0.808629568	0.58189259	1.633508709	2.072809572	19.04195255
46	4	2018	2018_363	1_1	0.150703336	0.131801702	0.296099965	0.867445192	0.592585908	1.506030143	2.508744266	19.04394005
238	5	2020	2020_223	3_1	0.180038459	0.164665537	0.245234082	0.824495444	0.583725668	1.424251509	2.152338458	19.04480861
97	5	2017	2017_248	2_1	0.367542928	0.112252629	0.481350069	0.678435809	0.574568223	1.395524926	3.247991309	19.04756868
201	5	2018	2018_569	2_2	0.285435035	0.136266035	0.353159895	0.863523482	0.550538273	1.393847758	2.592069061	19.04968924
200	6	2018	2018_341	2_1	0.320728255	0.123351643	0.4568987	0.742371722	0.565050326	1.364604399	2.57832566	19.05030862
217	6	2018	2018_426	3_2	0.280715026	0.150259278	0.27307727	0.777150572	0.552192664	1.33357388	1.783323666	19.05100045
277	6	2019	2019_567	2_1	0.14739361	0.159254952	0.183328365	0.827262707	0.576586455	1.433497246	2.420829413	19.05183884
65	8	2018	2018_225	2_2	0.149814242	0.113848895	0.385769245	0.733550382	0.570346809	1.469390476	2.28505283	19.057019
168	8	2018	2018_447	3_1	0.267425689	0.131826363	0.405247372	0.807024776	0.57516332	1.376110239	2.216139564	19.05704227
68	9	2020	2020_345	3_2	0.268140901	0.131188914	0.386822825	0.759630758	0.575173392	1.404473636	2.493598787	19.05778438
292	6	2019	2019_383	2_1	0.245438379	0.129899292	0.423306441	0.764468203	0.557878118	1.36733682	2.966301122	19.06150903
149	6	2017	2017_117	3_2	0.263740858	0.142661458	0.369438104	0.781222731	0.55658647	1.311721055	2.410363651	19.06351968
187	3	2019	2019_483	2_1	0.314077093	0.123771816	0.446848792	0.732673764	0.559936298	1.456654028	1.944767367	19.06782872
2	2	2018	2018_17	2_2	0.213667812	0.126699286	0.393497963	0.807536303	0.570856972	1.386549334	2.983987202	19.06789598
237	6	2020	2020_325	3_1	0.21817364	0.138649483	0.25783653	0.849728289	0.562986677	1.384549952	1.978236348	19.0731167
49	4	2019	2019_949	2_1	0.144780778	0.117089745	0.40090616	0.726365427	0.564556267	1.346256274	1.785816611	19.07421198
310	6	2019	2019_166	3_1	0.326580923	0.129940528	0.291053954	0.787064174	0.565545749	1.356877399	2.628744943	19.07646348
215	6	2019	2019_353	3_2	0.156886857	0.126860529	0.41223191	0.773322642	0.546959901	1.254944915	2.01955528	19.07722195
103	4	2020	2020_476	3_1	0.163330917	0.13775266	0.309436315	0.877468622	0.552194032	1.386824138	1.809518518	19.08083107
222	16	2019	2019_103	3_1	0.070388269	0.163163092	0.175723062	0.902003383	0.558338355	1.316342703	1.915387237	19.08400822
284	6	2018	2018_618	3_2	0.263373197	0.156234537	0.319364788	0.767516805	0.585797602	1.383746292	2.271475576	19.08646098
249	3	2019	2019_197	2_1	0.242066133	0.158774669	0.270480946	0.774708279	0.590155455	1.364350815	1.956753521	19.08834483
64	12	2018	2018_101	3_1	0.220931359	0.125756338	0.393818854	0.819888186	0.61173961	1.471691207	2.711262214	19.08858776
222	14	2017	2017_311	3_2	0.103201406	0.147349262	0.328392938	0.837024355	0.559621751	1.346737163	2.277225699	19.09472924
137	7	2017	2017_267	3_2	0.270011046	0.160195278	0.311977542	0.725090119	0.569335776	1.368786455	2.693259309	19.09874667
71	8	2019	2019_365	3_2	0.134757065	0.159862937	0.27592666	0.797311773	0.585440371	1.503067867	2.209598657	19.09938992
44	9	2019	2019_560	2_1	0.248905431	0.143365619	0.314763129	0.716954827	0.569937111	1.372691188	2.658278159	19.09939006
162	3	2017	2017_923	3_1	0.005753622	0.127890703	0.251479958	0.899796793	0.590592973	1.447893924	2.251652049	19.1052874
60	11	2019	2019_122	3_2	0.301935396	0.139575401	0.36886708	0.762875948	0.568720884	1.308733945	2.149418022	19.10532764
154	5	2019	2019_485	2_1	0.292269917	0.13164246	0.415228074	0.724551511	0.563090122	1.353678758	2.355377073	19.10584444
106	9	2019	2019_155	3_2	0.351615493	0.133936416	0.411080453	0.728981238	0.556506831	1.304393299	1.628121345	19.10619715
206	15	2018	2018_408	3_1	0.1764884	0.117598171	0.43889832	0.771498695	0.561770162	1.380833636	2.022706369	19.10800014
63	4	2018	2018_713	2_1	0.314429379	0.141986627	0.353931418	0.772767484	0.584876282	1.524587726	2.602111184	19.1095523
204	7	2019	2019_461	3_2	0.204892939	0.142897537	0.359511727	0.751297374	0.57074639	1.401393706	2.878885145	19.11011737
255	5	2019	2019_361	3_1	0.204727124	0.119649133	0.388036882	0.771891493	0.569788765	1.419230054	2.769729793	19.11326394
99	5	2019	2019_368	3_1	0.166827939	0.148994252	0.312539719	0.710009589	0.557331842	1.368991722	2.08459084	19.11563609
269	9	2017	2017_939	3_2	0.169123801	0.126145577	0.455564457	0.753715595	0.565162786	1.295090181	2.046349778	19.12258343
6	7	2020	2020_474	3_1	0.181130654	0.121867313	0.447018243	0.8201605	0.579242968	1.469317525	2.796660594	19.12641738
120	3	2019	2019_261	3_1	0.242934984	0.109884222	0.472324497	0.728369913	0.557290806	1.292444527	2.699087194	19.12763124
276	6	2018	2018_135	3_1	0.159287141	0.120530549	0.445470453	0.858944809	0.555208416	1.368642848	1.678992604	19.12984949
76	7	2017	2017_344	3_3	0.12046218	0.145470597	0.394766838	0.794667878	0.560337135	1.420980536	2.290086084	19.13126716
66	7	2017	2017_275	3_1	0.571127947	0.141999893	0.416662459	0.602689632	0.574712068	1.281273142	2.285898989	19.13665435
215	7	2020	2020_376	2_1	0.136482928	0.124615817	0.431378073	0.792180953	0.547119977	1.297545739	1.698280194	19.13685605
330	10	2019	2019_347	3_3	0.212293373	0.1307748	0.350690447	0.788246203	0.56811992	1.46048896	2.463761118	19.14454217
68	8	2019	2019_344	3_2	0.276882136	0.140908005	0.345082946	0.765928563	0.568835689	1.327133704	2.28750856	19.15019469
79	9	2019	2019_403	3_1	0.220401836	0.134575274	0.313710072	0.85277288	0.581872536	1.408533338	2.315956705	19.15370569
90	3	2019	2019_597	3_1	0.217137905	0.13731199	0.280850533	0.91482918	0.564271672	1.326331637	2.056056824	19.1541439
164	5	2019	2019_916	3_1	0.240644923	0.128277257	0.360508818	0.78917598	0.613005158	1.551747233	2.893141379	19.15431401
257	10	2020	2020_420	3_3	0.348893497	0.128126551	0.445004477	0.812285485	0.5581961	1.488911489	2.297583953	19.15490636
178	8	2018	2018_954	3_1	0.324532751	0.125926632	0.368048113	0.796683898	0.583026983	1.41661223	2.965752107	19.1560632
140	10	2020	2020_522	3_2	0.413772467	0.123022717	0.467433489	0.671393782	0.567971061	1.409058284	3.055375324	19.15798321
73	6	2019	2019_554	3_1	0.296555883	0.124612004	0.416536819	0.757707013	0.573900474	1.486537265	2.214071456	19.16027997
303	6	2019	2019_660	2_2	0.093580906	0.134582427	0.321697765	0.870109146	0.541237135	1.294700533	1.717394567	19.16036863
123	6	2019	2019_563	3_3	0.388576203	0.137773308	0.379349999	0.674872169	0.552085844	1.267699208	2.394188823	19.16132374
185	5	2019	2019_543	2_2	0.451366899	0.119295718	0.431657916	0.66975539	0.569401364	1.363605683	2.434046528	19.16189668
71	6	2017	2017_340	3_1	0.114947014	0.164573232	0.258401888	0.820088785	0.594609422	1.558185394	1.940029547	19.16772674
250	15	2018	2018_438	3_2	0.262434555	0.148986102	0.378967315	0.706750357	0.571273325	1.309111052	2.813237379	19.16780061
75	5	2019	2019_533	3_1	0.391130727	0.119861648	0.445846818	0.721894577	0.574144276	1.394994179	2.312687094	19.1708816
92	5	2019	2019_579	3_2	0.349883911	0.132686899	0.393064063	0.735046348	0.566019791	1.42078964	2.725041993	19.17554008
85	3	2018	2018_904	1_1	0.121195261	0.151622399	0.281743208	0.834336329	0.580887213	1.527291575	2.522892915	19.18847134
188	5	2019	2019_551	3_2	0.269792906	0.193124641	0.162592024	0.842882347	0.576158351	1.417731791	2.485888531	19.19197966
245	5	2019	2019_193	3_3	0.238030019	0.132007543	0.390909818	0.840948573	0.556571503	1.430478159	2.385200773	19.19501631
80	7	2017	2017_226	3_2	0.275869051	0.152559936	0.312471961	0.731704871	0.563874885	1.387205755	2.104046421	19.19641443
250	17	2020	2020_461	2_1	0.232590375	0.159629661	0.304533687	0.791855982	0.562383468	1.371372045	3.080453889	19.19962678
322	6	2020	2020_313	3_2	0.14541344	0.132470255	0.362650926	0.823116827	0.551352771	1.335206225	1.713935367	19.20093038
121	9	2019	2019_524	3_2	0.650225174	0.118847547	0.364181588	0.554555904	0.561326857	1.266747338	1.990999684	19.2013135
247	4	2020	2020_166	3_2	0.203420908	0.127281208	0.380883083	0.818954398	0.562695628	1.473160365	2.087014843	19.20177368
46	3	2017	2017_495	3_1	0.200193303	0.131541587	0.387088228	0.806006736	0.581103482	1.536065389	1.725372289	19.2021083
79	7	2017	2017_406	3_3	0.239066954	0.140280034	0.359501868	0.791478355	0.550993621	1.483937306	1.552709645	19.20322796
130	6	2019	2019_147	3_3	0.247086397	0.138607873	0.356902195	0.763267116	0.566136571	1.457692139	2.178018041	19.206535
279	7	2020	2020_227	3_3	0.259219892	0.130870565	0.386514169	0.81106835	0.545518936	1.311317779	1.428945509	19.20679945
305	7	2018	2018_251	2_1	0.194478884	0.125537133	0.414710465	0.741208248	0.57702855	1.454518022	2.585854067	19.20711345
81	9	2019	2019_258	2_2	0.370984056	0.104246162	0.462785223	0.740764924	0.570016478	1.366603088	2.560708642	19.20765734
165	3	2019	2019_732	2_1	0.177957131	0.139447172	0.304107263	0.765633181	0.584442701	1.463317271	2.262468221	19.20821816
30	5	2017	2017_346	3_2	0.205951105	0.133591278	0.386089888	0.820778344	0.575837667	1.392979136	2.507226473	19.21191786
68	9	2020	2020_345	3_1	0.378190726	0.124364925	0.434233077	0.694679312	0.558099389	1.350135436	2.215615978	19.21418232
183	5	2020	2020_524	3_1	0.230956036	0.124984896	0.381091633	0.776865721	0.569660997	1.408361752	2.138145702	19.21454713
293	4	2018	2018_369	3_1	0.290192029	0.147755957	0.357863045	0.712241754	0.560044412	1.391881102	1.858363964	19.21532601
139	7	2017	2017_136	3_3	0.167032481	0.125354973	0.417969942	0.832144785	0.54426977	1.325933931	1.319444807	19.21929053
75	5	2019	2019_533	3_2	0.21881318	0.126828427	0.357669932	0.766587531	0.575915472	1.407286621	2.245644471	19.22124742
22	16	2017	2017_901	3_2	0.080977285	0.148131603	0.322437533	0.804933532	0.563535351	1.344032677	2.069609997	19.22429853
180	6	2020	2020_125	3_2	0.398106484	0.146462691	0.359998612	0.733418989	0.598082744	1.468293216	2.758076509	19.22598537
32	6	2019	2019_471	2_1	0.140045718	0.132140167	0.299244574	0.81521774	0.541278831	1.326872958	1.521739473	19.22779072
46	3	2017	2017_495	3_2	0.325338555	0.121800252	0.44420478	0.753299352	0.580422607	1.457791825	2.749214901	19.2295874
140	10	2020	2020_522	3_1	0.199868658	0.15530713	0.256356622	0.791658893	0.582055609	1.422332452	3.34407357	19.22990997
55	6	2017	2017_241	3_1	0.141763831	0.141387921	0.282333077	0.919495614	0.557550527	1.289532704	2.078412096	19.23097771
123	7	2020	2020_573	3_3	0.393731435	0.129043658	0.404037252	0.694226962	0.550654074	1.226592365	2.069810065	19.2360314
8	3	2020	2020_286	2_2	0.236407968	0.166530006	0.225716726	0.826304345	0.58927538	1.505147316	2.779450095	19.23632104
66	9	2019	2019_223	3_1	0.663102725	0.138577986	0.421782261	0.57586052	0.579898203	1.417535661	2.608422978	19.23870345
272	4	2020	2020_920	3_3	0.134288548	0.123366637	0.324417279	0.891208148	0.576329453	1.553240127	2.23699481	19.24057115
168	8	2018	2018_447	3_2	0.251090635	0.127536584	0.4145414	0.795951712	0.56609214	1.396633214	1.811944625	19.24628984
241	7	2020	2020_366	3_1	0.083590454	0.170754021	0.231576012	0.813085373	0.577403392	1.32688974	2.980718895	19.24723023
160	5	2018	2018_235	2_2	0.164688205	0.131612307	0.406626439	0.734854275	0.543834892	1.388151592	2.527536809	19.24871531
296	7	2018	2018_671	3_1	0.170353301	0.150170413	0.207263248	0.879586445	0.573983064	1.448875963	2.059662167	19.25042903
289	7	2020	2020_115	3_1	0.324244983	0.117316959	0.428234712	0.717879588	0.559294886	1.48009073	2.411805899	19.25043435
286	6	2018	2018_486	2_2	0.350573807	0.152557473	0.202854062	0.836593067	0.569055295	1.406086685	2.110583613	19.25229372
81	7	2017	2017_567	3_2	0.246659272	0.11802344	0.392712899	0.843704301	0.565169623	1.362375179	2.191220583	19.25326045
257	9	2019	2019_419	3_3	0.46612682	0.125093861	0.453748501	0.767366858	0.565008655	1.400773212	2.52061758	19.25336903
160	4	2017	2017_281	2_2	0.154296045	0.136763084	0.384696677	0.846768451	0.552723585	1.42345358	2.413654801	19.25539333
311	4	2020	2020_266	3_3	0.309224968	0.118448198	0.453521348	0.742838616	0.540985793	1.457210185	2.198728644	19.2557594
217	6	2018	2018_426	3_1	0.370526579	0.13601776	0.364348821	0.777917863	0.573014404	1.376973332	2.13318448	19.25659901
127	4	2020	2020_492	3_2	0.362034901	0.133133803	0.38461944	0.684750164	0.588258057	1.457234903	2.702755752	19.25859394
221	9	2017	2017_453	2_1	0.234961094	0.131907224	0.341666233	0.879441011	0.586408517	1.426093191	2.65168185	19.26036308
196	9	2019	2019_128	3_1	0.194076447	0.133959358	0.399918915	0.781313502	0.555267529	1.373326304	1.953873987	19.26906593
309	16	2019	2019_622	2_1	0.131669231	0.152457998	0.260580126	0.884704729	0.567837869	1.365099059	2.45028311	19.27610898
320	7	2020	2020_334	3_2	0.253450191	0.138917442	0.321823006	0.761192922	0.561855743	1.386849982	2.246462493	19.27980031
192	5	2019	2019_252	2_1	0.237352903	0.11990434	0.411172233	0.806777538	0.561134652	1.317598615	2.261160001	19.28008714
300	5	2019	2019_141	2_1	0.355276189	0.112010028	0.430361931	0.666489137	0.554924836	1.404583002	2.100315048	19.28097694
100	7	2018	2018_639	3_2	0.415122776	0.128617022	0.431643573	0.760345392	0.55814605	1.36690003	2.636149177	19.28118433
139	8	2018	2018_134	3_3	0.216966356	0.126442221	0.405251105	0.817079801	0.534110626	1.320884861	1.709104763	19.28621353
50	6	2020	2020_450	3_2	0.290817666	0.125056721	0.407444053	0.80620232	0.543352819	1.272488337	2.039389435	19.28681842
300	3	2017	2017_384	2_2	0.348170644	0.115056896	0.434958463	0.710682097	0.567293418	1.367199841	2.4531051	19.28840323
305	9	2020	2020_250	3_1	0.332203979	0.116685776	0.380744366	0.721424173	0.566046027	1.407249468	2.084154244	19.29131868
286	8	2020	2020_444	3_2	0.287140056	0.158849593	0.242978463	0.809441493	0.578894843	1.397173631	2.424982429	19.2952456
192	6	2020	2020_244	3_1	0.225798104	0.141162647	0.2483593	0.872966679	0.55193635	1.390411273	1.994324962	19.29831015
4	10	2018	2018_615	2_1	0.221793632	0.128096482	0.401561182	0.8310114	0.563578486	1.366995009	1.704865493	19.2999429
239	18	2019	2019_206	3_2	0.283684811	0.165265447	0.343085589	0.707624968	0.565750891	1.233044084	2.212064396	19.30594535
316	6	2017	2017_265	3_1	0.367141562	0.124890669	0.462636951	0.685486864	0.571909792	1.345150458	2.52079618	19.30793674
273	6	2020	2020_275	3_1	0.213659148	0.121339339	0.422091937	0.711271858	0.572510545	1.443689046	2.283323767	19.31093159
30	5	2017	2017_346	3_1	0.155657809	0.147668021	0.277967084	0.881492136	0.580674436	1.404683922	3.183854994	19.31673273
221	12	2020	2020_424	3_1	0.16006801	0.14091014	0.298675013	0.838193847	0.573759161	1.458869677	1.784351114	19.32323459
242	5	2019	2019_427	3_3	0.259991285	0.12006432	0.429056565	0.821511534	0.557950005	1.484521189	1.827251831	19.32422419
127	3	2019	2019_941	2_2	0.371463484	0.123696426	0.409601217	0.71082051	0.584152652	1.521288703	2.48699218	19.32502393
140	9	2019	2019_528	3_2	0.421764077	0.116179095	0.486469261	0.654067044	0.559753413	1.354234601	3.041854747	19.32654752
62	5	2019	2019_381	2_2	0.244359047	0.148476853	0.34050776	0.765648226	0.558453894	1.329714027	2.824886747	19.32669928
209	6	2019	2019_244	3_2	0.248126604	0.144034811	0.328406461	0.824426738	0.566650789	1.27034226	3.038309292	19.33376359
27	7	2020	2020_171	3_2	0.276070178	0.129537776	0.400062108	0.778396291	0.579907893	1.36480969	3.445373741	19.33561736
53	5	2018	2018_483	3_3	0.241030107	0.13062486	0.432992403	0.763239032	0.549285023	1.390776493	2.172521882	19.3425401
308	6	2019	2019_288	3_1	0.188141595	0.128237802	0.392578943	0.784669022	0.554857526	1.369117572	1.860765847	19.35475169
321	5	2018	2018_678	2_1	0.196012803	0.150163078	0.257541226	0.792531499	0.587070525	1.389522228	2.740229432	19.36058036
280	12	2020	2020_229	3_3	0.287233944	0.12657641	0.43793769	0.763262101	0.587918597	1.414683676	3.034152114	19.36140878
194	18	2017	2017_270	3_1	0.244196033	0.144719254	0.29400176	0.833634232	0.566533289	1.322167049	1.870646429	19.363448
148	6	2020	2020_357	3_2	0.180465271	0.12129234	0.364853193	0.903982291	0.565955794	1.401262833	1.68156196	19.36527519
32	6	2019	2019_471	2_2	0.186777471	0.133633893	0.325171587	0.813572327	0.554544675	1.376019262	1.809994165	19.37171302
244	8	2019	2019_517	3_2	0.275409071	0.121549021	0.420472943	0.80096769	0.545712922	1.315129976	1.807086226	19.37788131
209	7	2020	2020_247	3_1	0.249602491	0.134377614	0.369544267	0.798698414	0.568541534	1.352137489	2.790667248	19.37835583
300	3	2017	2017_384	2_1	0.222911729	0.124371644	0.408515643	0.780731264	0.574199636	1.395466131	2.451429945	19.37953787
306	8	2018	2018_512	2_1	0.230982962	0.14856709	0.348316405	0.822636392	0.562607407	1.39722419	2.805414994	19.38452712
106	9	2019	2019_155	3_1	0.288370325	0.142088738	0.344522765	0.763337827	0.556714436	1.292355404	2.134320416	19.38609561
221	12	2020	2020_424	3_2	0.129645207	0.135291457	0.343066076	0.842292084	0.578075633	1.43725652	2.287131689	19.38691262
11	5	2018	2018_723	2_2	0.357751088	0.138079123	0.362113989	0.727366918	0.561206691	1.339073374	1.97584087	19.39467267
224	3	2018	2018_808	1_1	0.252885169	0.140117952	0.373245607	0.783198631	0.56291409	1.405744693	1.850031897	19.39906044
80	9	2019	2019_210	3_1	0.305137814	0.150925524	0.354503545	0.713081762	0.593065735	1.397829042	3.381271532	19.39933167
279	5	2018	2018_285	2_2	0.288082546	0.109592411	0.505506629	0.707276929	0.537729757	1.349066039	1.291730718	19.40217958
239	17	2018	2018_214	3_2	0.263985285	0.164910996	0.350215057	0.719799321	0.568329852	1.243878303	2.167449015	19.40346154
249	4	2020	2020_180	3_2	0.160350441	0.17122135	0.21892874	0.804017797	0.602376932	1.394373022	2.611691092	19.40693259
89	9	2020	2020_128	3_2	0.132229129	0.160353805	0.195436156	0.841410452	0.566119085	1.322125424	2.366804488	19.41073652
213	6	2018	2018_249	3_2	0.18617109	0.134429554	0.321562894	0.856703116	0.571262033	1.428582632	2.604623041	19.41104551
105	7	2019	2019_135	3_3	0.275301795	0.123118493	0.421286081	0.801800677	0.545401733	1.424403612	2.359729322	19.41194744
311	4	2020	2020_266	3_2	0.110691766	0.151884329	0.248674819	0.858294868	0.570781743	1.376338792	2.469733833	19.4133688
206	14	2017	2017_411	3_2	0.167832557	0.120576331	0.45945535	0.717612792	0.555140264	1.426843869	2.187622137	19.41433028
182	6	2019	2019_356	3_2	0.264047761	0.162494275	0.307310546	0.73409902	0.539384822	1.383828786	1.783939233	19.41560324
27	6	2019	2019_761	3_2	0.284312122	0.137638916	0.355226453	0.791181468	0.569907203	1.35990767	2.445353273	19.41759171
112	10	2018	2018_118	2_1	0.191613812	0.123553899	0.408136	0.785681044	0.542357453	1.324574053	2.230273228	19.42047158
12	10	2020	2020_403	2_1	0.152942293	0.133910747	0.368232381	0.773630059	0.569558717	1.38881896	2.66706766	19.42248191
328	4	2019	2019_190	3_3	0.162804696	0.1188815	0.490257307	0.720600714	0.58044977	1.454328076	1.80781859	19.42621847
174	5	2018	2018_631	3_1	0.179959042	0.126938337	0.425217805	0.744327562	0.575168205	1.35071711	2.393227231	19.43749314
80	8	2018	2018_207	3_2	0.373350562	0.166269165	0.318083933	0.680196066	0.548292993	1.35211371	1.639806828	19.43871984
217	5	2017	2017_430	3_1	0.267905269	0.140084024	0.34569399	0.808183236	0.565709836	1.30695719	2.117094783	19.44385078
276	8	2020	2020_429	3_1	0.245609573	0.1067839	0.498650866	0.783531626	0.563478978	1.340863892	1.875371878	19.44619531
244	8	2019	2019_517	3_3	0.365582474	0.126536863	0.383040735	0.800143729	0.535016243	1.344151639	1.258223921	19.45292023
28	6	2018	2018_547	3_1	0.200803203	0.128967124	0.419354018	0.777321081	0.582781309	1.430092712	3.621911058	19.45458653
305	8	2019	2019_242	2_1	0.209254833	0.128346227	0.36554479	0.73522438	0.567903217	1.412919746	2.284395982	19.45665188
153	7	2017	2017_362	3_2	0.264759555	0.134549131	0.400380266	0.829386548	0.568115659	1.405040464	2.720298371	19.46279397
198	5	2019	2019_684	3_2	0.102404227	0.151639895	0.173029535	0.973762154	0.562901858	1.295165382	2.390960683	19.46318265
60	12	2020	2020_113	3_3	0.270229943	0.182559311	0.21459731	0.849718761	0.571758795	1.373468277	2.268711076	19.46468428
209	4	2017	2017_263	3_2	0.269693468	0.137818717	0.375626565	0.803865342	0.584321609	1.319917386	3.619429595	19.46695833
255	6	2020	2020_352	2_2	0.231417384	0.12749815	0.389629037	0.792415152	0.557487875	1.416187569	1.909075881	19.46855641
21	18	2018	2018_375	3_1	0.166606751	0.161535908	0.302086302	0.7834895	0.576688743	1.366444248	1.972297241	19.4692079
150	8	2018	2018_240	2_2	0.341949005	0.137220088	0.42421059	0.766498766	0.542708361	1.340816677	1.701616859	19.4703482
204	8	2020	2020_463	3_3	0.222984487	0.129286419	0.401823727	0.739276981	0.566415231	1.418734453	2.49219602	19.47047937
232	12	2018	2018_244	2_1	0.132767021	0.147909423	0.305523073	0.867545491	0.585649857	1.404043873	2.432775101	19.48454616
198	6	2020	2020_665	1_1	0.143926938	0.154813002	0.229823626	0.929328976	0.570201805	1.343322574	3.091599826	19.48528991
298	8	2018	2018_352	1_1	0.208280339	0.143802032	0.376361195	0.735014755	0.606632411	1.632889549	3.041193798	19.48561533
259	4	2017	2017_449	3_1	0.190674807	0.13415178	0.344782874	0.804472154	0.562604193	1.412262738	2.121466013	19.4879243
71	9	2020	2020_333	3_3	0.210970382	0.183134842	0.242834101	0.804803142	0.585282609	1.52964656	2.08000436	19.49023188
244	8	2019	2019_517	3_1	0.400922666	0.114276332	0.462106081	0.734378354	0.54012776	1.337200843	1.813578411	19.49296038
257	9	2019	2019_419	3_1	0.486321694	0.109812926	0.526559768	0.631426941	0.572973859	1.626416551	1.896812893	19.49317
60	11	2019	2019_122	3_1	0.210665959	0.146682674	0.279077747	0.819622894	0.568182168	1.36898667	2.486946663	19.49507987
203	9	2019	2019_151	2_1	0.2947096	0.123989948	0.439211141	0.745962946	0.569624637	1.343942644	2.824264731	19.49856558
196	9	2019	2019_128	3_2	0.137413688	0.166910318	0.256048728	0.824616806	0.55803028	1.34787555	2.153182735	19.49960115
60	12	2020	2020_113	3_1	0.208923617	0.147059121	0.314121204	0.816145511	0.57603011	1.443411135	2.563522029	19.50084061
240	5	2019	2019_181	2_1	0.224647361	0.122930506	0.353604	0.794337893	0.578669916	1.407520931	2.142835196	19.50752949
221	11	2019	2019_425	3_1	0.251978828	0.13369318	0.317497492	0.809826141	0.586229752	1.40141287	2.828900689	19.5121182
45	5	2019	2019_636	3_2	0.457478363	0.12091322	0.402555708	0.694260061	0.556820274	1.343913564	2.330293866	19.51399931
29	4	2017	2017_464	3_3	0.306471357	0.130450529	0.412906612	0.740496122	0.56730161	1.459148912	2.383843286	19.51550469
67	7	2018	2018_109	2_2	0.187994427	0.162734408	0.306914034	0.766137688	0.558932278	1.303319673	2.432236995	19.51825056
297	3	2020	2020_384	3_2	0.304462937	0.147067338	0.359685474	0.729289659	0.566062143	1.422375585	2.784476044	19.52151853
265	5	2018	2018_361	2_1	0.16813149	0.130897248	0.363295957	0.886818039	0.572583035	1.360053583	2.432010928	19.5245225
80	10	2020	2020_206	3_1	0.274613483	0.158011207	0.323133615	0.740005657	0.562535987	1.46878848	2.511117734	19.52945673
77	8	2019	2019_977	3_3	0.160267022	0.154203322	0.205744958	0.927253279	0.564278467	1.393328348	2.799373094	19.53432606
175	4	2018	2018_378	3_3	0.273114071	0.110560603	0.472688535	0.715260769	0.568701289	1.384560239	2.149845485	19.54188952
267	5	2019	2019_626	3_1	0.3710887	0.128352264	0.413622226	0.685423676	0.560118132	1.378132596	2.688567533	19.54477055
183	4	2019	2019_580	2_2	0.206423423	0.108281289	0.460938645	0.724887514	0.56474434	1.41138823	2.360423941	19.54484218
68	8	2019	2019_344	3_1	0.364655559	0.132239118	0.392152357	0.740679168	0.555756892	1.347906298	2.144716594	19.54690713
223	11	2019	2019_243	3_2	0.098000083	0.130909544	0.280962083	0.906363401	0.569898759	1.420695004	2.116326826	19.54949542
2	2	2018	2018_17	2_1	0.184440792	0.130933759	0.368524557	0.798509349	0.586811486	1.382085686	3.37927154	19.55175838
53	4	2017	2017_488	3_3	0.22559771	0.114440749	0.493047702	0.733465127	0.529838798	1.302780533	1.39622837	19.55369564
300	5	2019	2019_141	2_2	0.246699649	0.113212118	0.394245189	0.686013938	0.56898495	1.32343479	2.245181583	19.55551965
41	17	2020	2020_213	3_3	0.337863994	0.12751116	0.41558733	0.716271286	0.583025508	1.410858352	2.309390079	19.55554488
89	7	2018	2018_148	2_1	0.25449336	0.126846667	0.408242779	0.746494031	0.571375627	1.365481867	2.069530242	19.55579602
176	8	2018	2018_571	3_3	0.127004562	0.139831174	0.322697763	0.827230109	0.556449049	1.324272186	1.9518864	19.5572062
217	6	2018	2018_426	3_3	0.393512984	0.130153948	0.408606728	0.751333482	0.55997861	1.390256342	1.69231507	19.56007598
12	9	2019	2019_414	2_2	0.212325027	0.134159575	0.384788024	0.762003844	0.555520228	1.336651445	2.17786577	19.56153014
10	8	2018	2018_104	3_1	0.315571545	0.122482872	0.467616437	0.683917177	0.584326886	1.338870077	2.110432997	19.56274596
226	12	2018	2018_336	3_3	0.186249956	0.159215664	0.251944571	0.874957624	0.530474358	1.381097604	1.47897834	19.56289185
288	9	2019	2019_302	3_1	0.284543352	0.129494661	0.377555326	0.762385985	0.554132354	1.400461833	2.685831332	19.56497571
60	12	2020	2020_113	3_2	0.208754167	0.154208267	0.295096455	0.831947696	0.597759529	1.402943462	2.775882608	19.56718462
194	20	2019	2019_202	3_1	0.165439375	0.142549026	0.305856106	0.848750369	0.590493374	1.323604484	3.190505532	19.56901498
74	4	2018	2018_598	2_2	0.216948708	0.152054637	0.273258843	0.840574957	0.564988505	1.36376759	3.307181646	19.57449758
143	5	2019	2019_664	2_2	0.224286174	0.131018154	0.320771912	0.785354569	0.546791442	1.282362029	1.778140076	19.58154983
176	8	2018	2018_571	3_2	0.050411953	0.175691843	0.160797789	0.947067945	0.572648848	1.300630105	2.325622666	19.58236747
27	5	2018	2018_199	2_2	0.276648107	0.124760819	0.403553996	0.764432596	0.565483087	1.377118764	3.254622066	19.58604954
188	5	2019	2019_551	3_3	0.376453144	0.151584039	0.269308637	0.8096451	0.558203649	1.472610241	2.123751031	19.58732287
273	6	2020	2020_275	3_2	0.190708745	0.130511423	0.430993576	0.745503072	0.576865703	1.401971624	2.580144485	19.58833183
176	8	2018	2018_571	3_1	0.186911767	0.130956061	0.36125967	0.835359383	0.564896549	1.312008234	1.818514647	19.58851059
257	10	2020	2020_420	3_2	0.38043613	0.112785669	0.508287635	0.725700944	0.566514361	1.462518173	2.310507625	19.59092746
236	4	2019	2019_925	3_2	0.197561089	0.142060159	0.298146443	0.832349395	0.576570459	1.362268094	2.681574731	19.5919443
67	7	2018	2018_109	2_1	0.212077107	0.163002619	0.262611118	0.81335869	0.563627458	1.28929995	2.182638571	19.59281471
50	6	2020	2020_450	3_1	0.27395114	0.116905352	0.435396042	0.768370354	0.543503741	1.31276188	2.295865874	19.59562336
10	7	2017	2017_154	2_1	0.245927739	0.137983706	0.406641965	0.77459795	0.579826017	1.329026532	1.844719257	19.59577091
71	9	2020	2020_333	3_2	0.235470328	0.152252445	0.3227715	0.769304142	0.59432925	1.495458831	1.954885394	19.60350471
223	12	2020	2020_236	3_1	0.126489308	0.156306986	0.21082771	0.89571661	0.564880231	1.372311546	2.301641649	19.60903421
111	17	2018	2018_108	3_1	0.177870938	0.136069393	0.328220438	0.858042114	0.582861279	1.428965178	2.732551289	19.61521064
260	4	2019	2019_470	2_2	0.221563377	0.128846884	0.264350147	0.8145678	0.570959272	1.386094306	1.862089819	19.62513443
46	5	2019	2019_336	3_1	0.181140987	0.152686002	0.28827651	0.813849154	0.549938364	1.443337117	1.634899824	19.62568235
268	4	2017	2017_431	3_3	0.136652896	0.113302518	0.451527821	0.839642172	0.580930913	1.480432392	2.151396123	19.62725289
153	9	2019	2019_665	3_2	0.182820214	0.12994676	0.30602788	0.845385321	0.554015662	1.389606682	2.917377985	19.63467432
240	6	2020	2020_176	3_1	0.26466163	0.12844743	0.318460575	0.848902322	0.584659036	1.389434283	2.095145191	19.63619754
48	6	2019	2019_156	3_1	0.174015607	0.152509452	0.246587395	0.848112464	0.5694913	1.406472275	2.846513566	19.63778054
111	16	2017	2017_315	3_3	0.135901382	0.157259336	0.271227342	0.866733065	0.573641943	1.385951782	2.232797171	19.64144381
80	10	2020	2020_206	3_3	0.239820262	0.162787223	0.230600095	0.78649698	0.5771723	1.377561295	2.445675335	19.64221337
77	8	2019	2019_977	3_2	0.150732746	0.14976706	0.240997061	0.890029629	0.562475034	1.271452612	1.866971586	19.64471211
35	7	2020	2020_488	1_1	0.129632377	0.131255436	0.326149391	0.829635793	0.565091544	1.418153802	2.025720663	19.6452003
114	3	2019	2019_278	3_2	0.175107696	0.142111717	0.253572154	0.825205564	0.54367692	1.380680475	1.454251813	19.65038236
65	8	2018	2018_225	2_1	0.220297255	0.122910992	0.407006166	0.752567166	0.580321041	1.476188307	2.258879197	19.65108042
160	4	2017	2017_281	2_1	0.108346088	0.147012368	0.325582503	0.8518085	0.556540936	1.396145901	2.24661869	19.65127749
150	9	2019	2019_238	3_2	0.325054111	0.144409184	0.39184987	0.772814625	0.552918837	1.301782944	1.82404249	19.65354452
89	8	2019	2019_154	3_2	0.20741234	0.147874657	0.299852538	0.785647444	0.563901949	1.360997694	2.198746603	19.65809799
60	11	2019	2019_122	3_3	0.323084425	0.164435024	0.248347426	0.837634678	0.566364412	1.390064307	2.549555415	19.65891936
140	7	2017	2017_541	3_2	0.298587273	0.12849262	0.403204807	0.788454325	0.558848728	1.353742629	3.244846239	19.66590761
286	7	2019	2019_472	1_1	0.312229979	0.152192399	0.236167801	0.819640447	0.573995103	1.31613298	2.21557332	19.66749762
171	10	2018	2018_126	3_2	0.281622673	0.120278675	0.447315147	0.791989882	0.554645406	1.283174069	1.796928166	19.67236373
123	7	2020	2020_573	3_2	0.336823674	0.137150709	0.384690088	0.72302746	0.561558632	1.245784469	2.387027565	19.67431526
261	12	2020	2020_303	2_2	0.48756634	0.089417469	0.549031174	0.63326844	0.562968092	1.357902971	2.677697998	19.67546403
12	9	2019	2019_414	2_1	0.19389813	0.142172586	0.331578685	0.789093734	0.576339353	1.331972878	2.030835443	19.67733226
44	7	2017	2017_559	2_1	0.23929432	0.147507202	0.337419363	0.800650743	0.575188737	1.39463698	2.281536238	19.67765569
10	8	2018	2018_104	3_2	0.26679282	0.132672659	0.411601691	0.754116793	0.576251054	1.341573624	2.862130508	19.68152814
305	8	2019	2019_242	2_2	0.230977221	0.122890037	0.404272978	0.692885958	0.551409996	1.391973705	1.732757517	19.68889962
153	7	2017	2017_362	3_1	0.173598592	0.133154368	0.340896075	0.878347747	0.565888337	1.455029473	2.236067794	19.69052336
222	15	2018	2018_116	1_1	0.112401976	0.13635566	0.383816347	0.828092685	0.563862601	1.402223838	2.254769903	19.69101327
220	7	2020	2020_600	2_2	0.294328403	0.118177191	0.439367356	0.775213287	0.55841154	1.337235578	1.929877081	19.70206463
167	13	2019	2019_537	2_2	0.224527092	0.135952802	0.395506843	0.784224695	0.554739803	1.315878931	1.756769925	19.70971463
306	9	2019	2019_520	3_1	0.260109697	0.169500555	0.297285123	0.785259786	0.563228417	1.377388039	2.272711856	19.71341411
110	7	2019	2019_902	3_3	0.285100593	0.128357421	0.362628486	0.831821319	0.55502532	1.34997621	2.014228932	19.71372221
121	8	2018	2018_546	2_1	0.574842577	0.119937813	0.41004456	0.623496762	0.563898758	1.2769886	2.669496449	19.72291405
68	7	2018	2018_337	3_1	0.341142133	0.130694842	0.430482027	0.729036904	0.55894855	1.369280113	2.208784152	19.72442354
55	6	2017	2017_241	3_3	0.084297627	0.133068877	0.280101982	0.92364049	0.555374632	1.254868279	2.605557966	19.7256903
105	7	2019	2019_135	3_2	0.23606918	0.120456238	0.441741591	0.782886198	0.566786732	1.405211541	2.455436202	19.72685274
30	6	2018	2018_330	3_1	0.132635581	0.150512757	0.290815276	0.874355827	0.565945004	1.37423165	3.006044246	19.72954327
213	5	2017	2017_260	3_2	0.269047152	0.139907898	0.393687872	0.81324836	0.573317137	1.423536414	3.106480166	19.73056617
326	11	2019	2019_405	2_1	0.241850989	0.129499545	0.385681224	0.788269272	0.577100263	1.357443637	2.676303329	19.73162214
114	3	2019	2019_278	3_1	0.331076882	0.134149096	0.318383715	0.776340152	0.553864112	1.442872793	1.828008004	19.73534576
239	17	2018	2018_214	3_3	0.227573979	0.150065714	0.385602804	0.69030124	0.562966212	1.269115967	1.930175754	19.7368858
223	10	2018	2018_224	2_2	0.148381686	0.137364295	0.273370422	0.905674344	0.578506571	1.374438369	2.697282254	19.74120173
327	7	2020	2020_806	3_3	0.37705451	0.108214648	0.483433547	0.646209081	0.547311347	1.426633222	2.115044678	19.74294097
291	17	2018	2018_245	2_2	0.266160854	0.134441338	0.38289839	0.795179406	0.563951192	1.350745863	2.324291532	19.74494729
240	6	2020	2020_176	3_2	0.286287197	0.128206882	0.392018768	0.817888716	0.5682946	1.336973176	2.050527999	19.74505625
27	7	2020	2020_171	3_3	0.293759809	0.121823849	0.470042921	0.732121114	0.574827402	1.396914259	2.42326444	19.7461706
215	5	2018	2018_368	2_1	0.08094578	0.142372544	0.291709343	0.86777618	0.548167724	1.336399095	1.799810894	19.74740289
5	12	2020	2020_203	2_1	0.094782496	0.131961865	0.257673196	0.878235411	0.577295307	1.38040979	2.587266518	19.74790568
229	5	2020	2020_242	3_3	0.236840745	0.13355482	0.383035079	0.832705458	0.561159309	1.492081805	1.766748042	19.75080984
100	7	2018	2018_639	3_3	0.528548071	0.114628428	0.478774485	0.717412193	0.525423083	1.339393497	1.720171166	19.75337949
251	3	2017	2017_394	2_2	0.132800976	0.13320518	0.375177593	0.818840057	0.563985236	1.327823129	1.820230253	19.76026507
330	11	2020	2020_347	2_2	0.257408634	0.142964545	0.367863685	0.791435226	0.571447309	1.305606367	2.907606131	19.76232224
220	7	2020	2020_600	2_1	0.277045906	0.121571356	0.421252946	0.76444413	0.558367562	1.347121599	2.786918418	19.76302344
140	7	2017	2017_541	3_1	0.292554017	0.134108445	0.407219292	0.770342744	0.565571164	1.388402715	2.909534574	19.77691448
44	10	2020	2020_545	3_2	0.273665955	0.156760807	0.278239278	0.767444088	0.5796117	1.365157469	2.06446982	19.78065581
267	5	2019	2019_626	3_2	0.377447423	0.123434837	0.394085871	0.695270077	0.556079362	1.396450474	2.251654637	19.78220914
239	19	2020	2020_212	3_3	0.227867836	0.158123072	0.337976665	0.769466627	0.552463418	1.358897807	1.718944708	19.78479378
3	7	2020	2020_337	2_2	0.055320185	0.128054047	0.269513513	0.953446993	0.542930352	1.374451225	1.388232252	19.78866687
269	12	2020	2020_215	3_3	0.227297267	0.12654134	0.411558778	0.800508318	0.566096878	1.328380176	1.619042166	19.78882786
217	8	2020	2020_220	3_1	0.342824986	0.131353488	0.387885571	0.756678944	0.564857001	1.332100784	2.068430223	19.78932115
109	7	2020	2020_123	3_3	0.38068867	0.134809164	0.331709033	0.782160532	0.553728307	1.410983213	2.152276726	19.79101266
65	9	2019	2019_237	2_2	0.229725564	0.106477839	0.462526026	0.661405958	0.548981815	1.392948496	1.99653333	19.7934708
125	10	2020	2020_278	2_1	0.088644024	0.146724891	0.227591495	0.860678486	0.560416961	1.274357218	2.003087269	19.79420709
27	5	2018	2018_199	2_1	0.259629203	0.132233053	0.403694007	0.790259716	0.589408291	1.3604649	2.495897175	19.79562518
268	4	2017	2017_431	3_1	0.342537396	0.141899992	0.314930412	0.71217656	0.567817317	1.329636383	2.317209285	19.79683502
27	7	2020	2020_171	3_1	0.206800711	0.121157166	0.446941108	0.756407633	0.590101669	1.423738135	3.130281223	19.80014462
46	5	2019	2019_336	3_2	0.342753869	0.141928906	0.385422491	0.764412536	0.567497816	1.536087853	1.642997911	19.80828715
93	10	2020	2020_432	3_3	0.394539972	0.125063982	0.429862378	0.734388886	0.547329963	1.429184786	1.822904503	19.80916343
311	3	2019	2019_289	2_2	0.283934585	0.155948732	0.26106201	0.801328266	0.550071861	1.475393315	1.369872336	19.81048085
147	5	2020	2020_363	2_1	0.224130822	0.138952243	0.37015601	0.810801554	0.560340784	1.359669323	2.227344808	19.81118331
217	5	2017	2017_430	3_2	0.328762883	0.12912464	0.40674863	0.750541116	0.553486158	1.333249844	1.603945531	19.81601581
81	8	2018	2018_287	2_1	0.220206876	0.112730053	0.442106919	0.822756752	0.556147083	1.412866244	3.128235648	19.81865885
272	4	2020	2020_920	3_1	0.246734478	0.111110187	0.447509475	0.739496637	0.578406156	1.53054122	1.97401929	19.82335519
45	5	2019	2019_636	3_1	0.391492602	0.123389518	0.372158694	0.740855695	0.554115632	1.297679654	1.534628684	19.823533
261	9	2017	2017_326	2_1	0.567994193	0.092091074	0.491534408	0.662297621	0.581264246	1.41010646	2.860001529	19.82429392
147	4	2019	2019_393	3_2	0.237101494	0.134251143	0.375718785	0.82223369	0.576391326	1.366779824	2.577522442	19.82833656
306	9	2019	2019_520	3_2	0.151189576	0.158469697	0.271547308	0.819027617	0.561301155	1.365782691	2.597479576	19.83656068
29	7	2020	2020_439	2_2	0.308006055	0.133882967	0.387843652	0.75437707	0.580029591	1.374477605	2.294950954	19.83757686
318	5	2018	2018_453	2_1	0.187373976	0.129713117	0.392693875	0.856532606	0.563260921	1.398821601	1.778156525	19.84432121
22	17	2018	2018_143	2_1	0.20331211	0.146555286	0.325621975	0.780014122	0.566783881	1.352020762	1.993233545	19.84929548
194	20	2019	2019_202	3_2	0.17242248	0.140729425	0.325627704	0.839487711	0.573784858	1.294497139	2.408810592	19.8496243
27	4	2017	2017_382	3_1	0.216972168	0.130293161	0.380566698	0.804064269	0.571757074	1.39695027	2.70519561	19.85094809
89	6	2017	2017_123	2_2	0.28416829	0.143078585	0.369066187	0.727341843	0.571277501	1.325712724	2.200881421	19.85315539
329	5	2017	2017_372	2_1	0.18969619	0.15093591	0.260761237	0.831467763	0.573874018	1.462088715	1.973270966	19.8533911
32	7	2020	2020_443	3_2	0.142089809	0.155571079	0.227177767	0.849411342	0.553443702	1.381964435	1.889119782	19.85548641
250	15	2018	2018_438	3_1	0.223000503	0.145984913	0.33994473	0.789126332	0.579596752	1.272400236	2.707117839	19.85791915
261	12	2020	2020_303	2_1	0.516229668	0.093548462	0.540365551	0.629684739	0.573689247	1.363148833	2.920220804	19.86453994
213	5	2017	2017_260	3_1	0.195343845	0.139747104	0.312686841	0.862410157	0.590391235	1.450486403	2.378562686	19.86506852
160	5	2018	2018_235	2_1	0.157549599	0.134182093	0.408201724	0.81319821	0.551224834	1.330217338	2.713892089	19.86622484
42	5	2019	2019_526	3_1	0.19432096	0.143910455	0.310930092	0.729657758	0.564928582	1.399971292	2.3283424	19.86886851
27	6	2019	2019_761	3_3	0.394345652	0.123775338	0.399540696	0.738976584	0.564609101	1.400090032	1.977439583	19.87209435
302	10	2018	2018_540	3_2	0.192881011	0.121522969	0.425061393	0.750074723	0.56850838	1.28787248	2.217100419	19.87594062
269	12	2020	2020_215	3_1	0.152101324	0.131767856	0.408110935	0.811031741	0.555355445	1.267659219	1.523960777	19.87668926
26	18	2019	2019_116	2_1	0.335323376	0.162350971	0.346771367	0.723812805	0.544842322	1.445081004	2.328040401	19.89430313
155	7	2018	2018_119	3_3	0.31571952	0.135286519	0.412903884	0.779166592	0.535100408	1.409082396	1.949245118	19.89464227
110	5	2017	2017_269	3_2	0.266789469	0.127176629	0.41872938	0.783609859	0.582892516	1.375914857	2.606738738	19.9015914
327	6	2019	2019_499	3_1	0.161039958	0.115782537	0.467540062	0.741573338	0.582368993	1.49938329	1.848657993	19.90358846
194	21	2020	2020_201	3_1	0.142000476	0.128966211	0.371281484	0.840132135	0.585301472	1.380201034	2.881186796	19.90411046
327	7	2020	2020_806	3_2	0.203966629	0.122176642	0.463466716	0.745424839	0.562467692	1.377501986	2.228844451	19.90709445
65	9	2019	2019_237	2_1	0.207901407	0.117986516	0.401460723	0.755032026	0.579848971	1.434021804	2.383262323	19.91143783
257	10	2020	2020_420	3_1	0.441546756	0.109760346	0.522084609	0.68057921	0.588154502	1.398278444	2.713587885	19.91170797
166	6	2020	2020_260	3_2	0.187602661	0.121868414	0.39627005	0.86307113	0.543809159	1.291207462	2.454581053	19.91719661
217	8	2020	2020_220	3_2	0.30074478	0.143211178	0.316779187	0.789774266	0.568054175	1.375008974	2.451527037	19.91945594
330	11	2020	2020_347	2_1	0.171837446	0.154367223	0.267367907	0.82411907	0.562224475	1.314495241	2.599418175	19.92497529
53	5	2018	2018_483	3_1	0.163730979	0.154517587	0.300692803	0.833523903	0.58300702	1.379764808	2.320636688	19.93004642
249	3	2019	2019_197	2_2	0.26830452	0.147829408	0.319153624	0.72119549	0.599753645	1.485413037	2.551030305	19.93071803
214	6	2018	2018_524	2_2	0.244016449	0.12774958	0.406454798	0.783008063	0.581084673	1.480787095	2.313436711	19.93437159
280	12	2020	2020_229	3_2	0.135233398	0.149384045	0.212789544	0.892393186	0.571164672	1.458176078	2.658129299	19.93678175
114	3	2019	2019_278	3_3	0.363662123	0.13464352	0.372990009	0.732966639	0.559832104	1.32002239	1.741234387	19.93815354
291	16	2017	2017_936	3_3	0.182799427	0.175549527	0.246578543	0.812937431	0.577708079	1.355710732	2.475673502	19.93865314
269	12	2020	2020_215	3_2	0.163903292	0.124360243	0.431086943	0.799501813	0.563461193	1.306582176	2.097980968	19.94202974
182	5	2018	2018_382	2_1	0.230913619	0.139514884	0.300418876	0.739432947	0.563551096	1.375688847	2.191414048	19.9463886
26	18	2019	2019_116	2_2	0.262148012	0.19568375	0.213188713	0.82133952	0.549308568	1.534753056	1.339257616	19.94743396
251	3	2017	2017_394	2_1	0.111417512	0.127129672	0.399571952	0.829486848	0.559082519	1.35726789	1.716349508	19.94833183
198	5	2019	2019_684	3_3	0.154548062	0.154622802	0.258908941	0.877338734	0.55273125	1.397368402	2.90089211	19.95068825
325	9	2017	2017_165	3_2	0.161354244	0.144373364	0.324333134	0.853518607	0.58671209	1.363300424	2.738114928	19.9570246
308	5	2018	2018_279	2_1	0.232076983	0.130640084	0.388645626	0.770445551	0.57592854	1.404970327	2.448250701	19.95705371
16	6	2018	2018_155	1_1	0.152527066	0.124294209	0.339167183	0.894586235	0.579640512	1.375395138	2.867996139	19.95854493
218	6	2019	2019_148	2_1	0.326900665	0.123481174	0.443957979	0.71273272	0.543759081	1.280747653	1.515730506	19.96080939
306	9	2019	2019_520	3_3	0.185397962	0.177855839	0.268291669	0.825270257	0.548943258	1.417554704	1.848600553	19.96162463
53	6	2019	2019_459	2_2	0.227933716	0.144558504	0.383768379	0.710384207	0.558032047	1.337015158	2.014241026	19.96450606
110	5	2017	2017_269	3_3	0.276875602	0.12941005	0.393982311	0.849419701	0.568745288	1.393417091	2.341838732	19.96533577
200	7	2019	2019_320	3_1	0.259723248	0.139857765	0.341423891	0.786917737	0.557226132	1.359602857	2.595871631	19.96991213
220	6	2019	2019_598	2_2	0.22311345	0.122858229	0.41298865	0.820878142	0.558566236	1.419291913	2.109812285	19.97113972
240	5	2019	2019_181	2_2	0.117557566	0.124289793	0.297710206	0.881433962	0.561412666	1.384643241	2.339798836	19.97555554
263	8	2019	2019_455	3_3	0.231674938	0.153253448	0.339895413	0.790410165	0.552417021	1.296736369	1.664322778	19.97700654
58	10	2018	2018_358	2_1	0.219202645	0.118187866	0.412825425	0.813860187	0.545264928	1.32220041	1.766598098	19.98460467
62	6	2020	2020_341	3_1	0.235900402	0.127746745	0.395934487	0.731401966	0.551148013	1.336948292	3.021753073	19.99545373
93	10	2020	2020_432	3_1	0.254925146	0.145767292	0.313811314	0.785211642	0.582204117	1.349174747	2.901202727	19.99634904
129	5	2019	2019_260	3_2	0.143888029	0.146292454	0.288671925	0.814364192	0.565463217	1.352140515	3.337958968	19.9992284
144	10	2020	2020_110	3_3	0.136702731	0.145652826	0.308507244	0.861597731	0.591171667	1.549346737	3.791496696	20.00273942
127	3	2019	2019_941	2_1	0.463069607	0.124756157	0.432582582	0.647303348	0.577924495	1.426381533	1.935476378	20.00386774
189	3	2019	2019_814	2_2	0.267817336	0.126743379	0.346974625	0.730661255	0.589015719	1.407675116	2.430700199	20.00546995
41	16	2019	2019_208	2_1	0.370599106	0.129989811	0.402398223	0.718017501	0.572676268	1.373604639	2.119597098	20.00627719
52	3	2020	2020_279	2_1	0.35094398	0.119008227	0.439305055	0.775034754	0.593313614	1.468725411	4.014731669	20.00648924
182	6	2019	2019_356	3_3	0.250024286	0.165313397	0.256329214	0.743680129	0.560031102	1.341053732	2.486257319	20.00669796
148	6	2020	2020_357	3_1	0.206999076	0.122294713	0.415094436	0.875264039	0.570676035	1.464671543	2.266708946	20.01533707
226	11	2017	2017_349	3_3	0.11637743	0.1468851	0.265366235	0.927411752	0.551753324	1.358567381	1.721868056	20.01575701
55	9	2020	2020_271	2_1	0.076696303	0.129766239	0.311481758	0.937621739	0.546865943	1.360879687	1.979037748	20.01614509
286	8	2020	2020_444	3_1	0.246667831	0.16340577	0.185544522	0.824638872	0.577144494	1.400002375	2.50849117	20.01632072
124	11	2019	2019_661	3_2	0.256352425	0.132755135	0.339814732	0.779110926	0.57914193	1.267765638	2.52250026	20.02480101
76	9	2019	2019_330	3_2	0.367217718	0.124785226	0.441669758	0.652563054	0.57929514	1.37754056	2.143995828	20.02688729
206	17	2020	2020_407	1_1	0.179634184	0.10859589	0.433881716	0.735316656	0.577992852	1.451206987	2.565751122	20.02852103
249	4	2020	2020_180	3_3	0.341878759	0.136129487	0.413762165	0.750101804	0.571219651	1.388464241	2.26458011	20.03141142
249	4	2020	2020_180	3_1	0.259834331	0.150678673	0.344204511	0.758789746	0.58340465	1.346318486	2.921975541	20.03251198
32	7	2020	2020_443	3_1	0.229842286	0.134440745	0.362304275	0.797372956	0.556857756	1.402785223	1.659187998	20.03427438
26	17	2018	2018_103	3_2	0.29267999	0.152039845	0.336748144	0.767717404	0.572287008	1.442995237	2.327173663	20.03522662
12	8	2018	2018_416	2_2	0.173729552	0.125226889	0.414757119	0.745731755	0.574211045	1.396159192	2.907541121	20.03886466
150	8	2018	2018_240	2_1	0.191398267	0.152140803	0.369299617	0.777195707	0.548567945	1.327473775	2.254001895	20.04238967
268	4	2017	2017_431	3_2	0.152810659	0.139709451	0.318757375	0.82901544	0.582688686	1.355994759	2.549358982	20.04303761
134	17	2017	2017_483	3_2	0.244446095	0.106955729	0.451901477	0.703701252	0.565921874	1.441553924	1.817944171	20.04625365
263	7	2018	2018_478	2_1	0.171046077	0.141056718	0.373630461	0.758755644	0.573709342	1.402555643	1.895346342	20.04670697
239	16	2017	2017_933	2_2	0.140219797	0.166682049	0.276234967	0.797897522	0.514534861	1.272596103	1.147704774	20.05713005
277	4	2017	2017_284	2_2	0.246028306	0.176940294	0.212843287	0.85395491	0.58080345	1.468465277	2.247603343	20.05782769
153	9	2019	2019_665	3_1	0.232280164	0.124883301	0.397136514	0.802142698	0.575291075	1.420608226	2.949428982	20.05857972
194	21	2020	2020_201	3_2	0.302199169	0.116984014	0.471167194	0.749536617	0.588886418	1.350429477	2.479874305	20.06291796
183	4	2019	2019_580	2_1	0.275023292	0.12104661	0.382889137	0.741287986	0.56358234	1.418893024	2.119134864	20.06696327
93	10	2020	2020_432	3_2	0.336799498	0.130410609	0.381506383	0.720479853	0.566367847	1.423986737	1.994320144	20.06872158
201	5	2018	2018_569	2_1	0.275877448	0.133638457	0.380496429	0.822435794	0.565473441	1.380321683	2.273317664	20.07065708
145	8	2018	2018_439	3_2	0.306198434	0.123708265	0.42508762	0.746047699	0.54875786	1.30255002	1.89604457	20.07638727
12	10	2020	2020_403	2_2	0.142221098	0.132889622	0.330735656	0.816725242	0.558148139	1.380521809	2.279947707	20.07843066
218	6	2019	2019_148	2_2	0.354026154	0.114680183	0.476536873	0.71670809	0.539842955	1.41007076	1.760091622	20.08216149
144	10	2020	2020_110	3_2	0.142143739	0.149423803	0.226701808	0.87680163	0.578484955	1.430716028	2.569447046	20.08397372
239	16	2017	2017_933	2_1	0.391027238	0.144534077	0.435830352	0.677747086	0.548447185	1.31975356	1.774794983	20.08815011
323	7	2019	2019_367	2_1	0.193445853	0.122215972	0.439306401	0.756520972	0.563472954	1.349692687	2.028722628	20.08992067
150	7	2017	2017_254	3_2	0.39180372	0.122301148	0.465139721	0.716419228	0.547650873	1.306885631	2.121131534	20.09688321
261	11	2019	2019_304	2_1	0.277033573	0.107703631	0.404649958	0.761142271	0.578083991	1.3433996	2.820387789	20.09878914
136	5	2017	2017_369	3_1	0.324477355	0.109534733	0.485801607	0.721291276	0.578323125	1.395469656	2.174779534	20.11168918
12	8	2018	2018_416	2_1	0.202141278	0.134010819	0.406738763	0.786734188	0.564862138	1.390742332	2.499475153	20.12292308
258	3	2017	2017_398	3_2	0.084406355	0.148850112	0.258399545	0.916476599	0.557472345	1.358936714	3.287326547	20.12580364
229	4	2019	2019_286	3_3	0.202737143	0.158322798	0.238713202	0.845540785	0.55720041	1.447073493	1.77406491	20.12933245
303	6	2019	2019_660	2_1	0.129681416	0.132029331	0.378641289	0.800199897	0.573303794	1.393961876	2.29790326	20.13484547
155	8	2019	2019_106	3_3	0.291236103	0.134689349	0.384707774	0.792489875	0.551315369	1.461173294	2.350942242	20.14018269
79	10	2020	2020_406	1_1	0.639766283	0.105531823	0.506594042	0.603233756	0.571558837	1.406126361	2.105897897	20.14383134
136	5	2017	2017_369	3_2	0.294940359	0.11052721	0.4563702	0.756220575	0.570456917	1.350313388	1.907099161	20.15416379
257	7	2017	2017_426	3_1	0.248628559	0.116396642	0.480281662	0.767240982	0.566292898	1.389425643	1.998507785	20.15854155
280	12	2020	2020_229	3_1	0.35834378	0.128196807	0.445015297	0.643795373	0.569830669	1.382677297	2.303663879	20.17060666
41	16	2019	2019_208	2_2	0.322994189	0.140897133	0.358493106	0.746383702	0.565883782	1.307590713	2.062787729	20.17331713
44	9	2019	2019_560	2_2	0.320034342	0.151982139	0.33720862	0.696392929	0.584320903	1.404442656	2.455066698	20.17457687
268	5	2018	2018_450	2_2	0.214311237	0.123220994	0.43176823	0.820595298	0.585418671	1.398129965	2.209507805	20.17713951
267	6	2020	2020_211	3_1	0.290566625	0.132065658	0.357507161	0.763359893	0.574332235	1.486579346	2.278813618	20.17903199
79	8	2018	2018_412	3_1	0.331381763	0.118189373	0.491926676	0.698069436	0.585069528	1.404399744	2.14053063	20.18630834
293	4	2018	2018_369	3_3	0.141352225	0.142433272	0.328100672	0.84302728	0.566777744	1.446273387	1.835322426	20.1869995
105	6	2018	2018_137	2_1	0.243129447	0.126698948	0.403398874	0.799071027	0.572369682	1.419455491	2.154694797	20.18874046
239	17	2018	2018_214	3_1	0.223119867	0.14986178	0.355419271	0.737126059	0.550329028	1.322846288	1.570735586	20.19388535
109	6	2019	2019_199	2_2	0.24769089	0.126225659	0.414001335	0.722100191	0.537749588	1.293802762	1.305402056	20.19894342
311	4	2020	2020_266	3_1	0.227283851	0.140657843	0.337472765	0.810663642	0.567201252	1.431698155	2.213634173	20.21729325
326	11	2019	2019_405	2_2	0.247222815	0.120042108	0.43679289	0.779981525	0.573316278	1.407732279	1.992900217	20.2208223
76	9	2019	2019_330	3_3	0.158156817	0.134106383	0.448070094	0.699714347	0.559540364	1.469709469	2.241537135	20.22642717
198	5	2019	2019_684	3_1	0.110573829	0.153230592	0.192221337	0.94975547	0.572733483	1.376515823	2.762269861	20.22850383
111	16	2017	2017_315	3_1	0.219560188	0.120172221	0.343979816	0.882570355	0.573754409	1.351052299	2.553789784	20.23414839
269	10	2018	2018_211	3_3	0.225425648	0.117283298	0.474842688	0.755054593	0.550449972	1.323513404	2.032345699	20.24184863
263	8	2019	2019_455	3_2	0.273926584	0.144668489	0.386688266	0.744191657	0.571820622	1.37579502	2.226613082	20.24233748
55	8	2019	2019_219	3_1	0.148813062	0.132106209	0.365317272	0.882360228	0.557660693	1.281210474	2.638836693	20.24514566
239	18	2019	2019_206	3_1	0.241403282	0.162733998	0.313736511	0.731544392	0.557755232	1.280855962	1.806091789	20.24773713
150	9	2019	2019_238	3_1	0.249128399	0.146769221	0.370160531	0.762402534	0.563953388	1.349669484	2.260729465	20.25295098
239	18	2019	2019_206	3_3	0.290295332	0.153050211	0.381884145	0.65480224	0.544649533	1.308551826	1.824987082	20.25391061
190	5	2017	2017_258	2_1	0.10782876	0.124045205	0.381205131	0.797436144	0.566961743	1.356790133	2.107258269	20.25458642
43	5	2019	2019_176	2_2	0.140481479	0.126073788	0.346403083	0.800760571	0.60033001	1.482408329	2.685989592	20.25716639
139	7	2017	2017_136	3_1	0.234523234	0.121952118	0.434826473	0.790149386	0.550412701	1.265135017	2.026353821	20.2616674
218	7	2020	2020_146	2_2	0.355476706	0.113079891	0.475034923	0.746006576	0.568701157	1.456819185	1.692260116	20.26332007
143	5	2019	2019_664	2_1	0.174006349	0.139104531	0.324305385	0.782314491	0.565016317	1.379986474	2.021762615	20.26471685
302	11	2019	2019_534	3_1	0.177678258	0.124789046	0.363267088	0.72170451	0.564231384	1.351692918	2.2245575	20.26524761
51	4	2019	2019_566	3_3	0.133084376	0.144763276	0.259756306	0.879469095	0.555073014	1.346889308	2.188251601	20.26789857
320	7	2020	2020_334	3_1	0.165410608	0.137743853	0.312641035	0.762395012	0.569013219	1.351093059	2.813914272	20.27319337
53	4	2017	2017_488	3_2	0.14528066	0.141210209	0.357337839	0.77664406	0.57448057	1.342240389	2.345498526	20.27793423
223	11	2019	2019_243	3_3	0.114334008	0.142296467	0.252438842	0.888966454	0.553959933	1.37593773	1.904568073	20.27841472
14	7	2019	2019_666	3_1	0.244452936	0.127668129	0.415029382	0.780312514	0.579139679	1.344287188	3.119559828	20.28496824
218	5	2018	2018_131	3_1	0.31373297	0.129336899	0.404919685	0.773805584	0.54562098	1.341635592	1.502014611	20.28817108
80	10	2020	2020_206	3_2	0.077704062	0.167679963	0.190889019	0.828092685	0.570417818	1.363598645	2.608985244	20.29180501
81	10	2020	2020_246	2_2	0.375269493	0.111867545	0.470696744	0.762311261	0.566630277	1.41536932	2.436399965	20.29367635
235	4	2019	2019_966	2_2	0.682918593	0.109503794	0.450942663	0.592214352	0.587553269	1.435796939	2.427082599	20.30135993
328	5	2020	2020_142	3_2	0.420262581	0.104057338	0.475848862	0.749402215	0.560580344	1.31013195	2.058532894	20.3028202
260	5	2020	2020_430	3_2	0.218271948	0.142823479	0.234797063	0.845965052	0.566150263	1.433417015	2.012512947	20.30439289
121	9	2019	2019_524	3_1	0.477273488	0.125223404	0.395471094	0.628079445	0.561366276	1.30370098	2.771345492	20.30452672
84	18	2017	2017_383	2_2	0.121753289	0.159781593	0.227375584	0.853779386	0.591830136	1.37674056	2.578776113	20.31046071
74	4	2018	2018_598	2_1	0.209200917	0.153198435	0.239927248	0.865153348	0.577897951	1.410386885	1.97719383	20.31536954
262	13	2020	2020_362	3_3	0.326916288	0.139982321	0.420770818	0.721741621	0.564172889	1.42068087	2.073170147	20.31947795
55	7	2018	2018_221	3_1	0.110297312	0.133443518	0.294349824	0.920182666	0.560448229	1.281817746	2.799105372	20.32058443
271	4	2019	2019_585	2_1	0.455552992	0.103356771	0.483531073	0.701646116	0.568987708	1.353040581	2.392578268	20.32065832
162	4	2018	2018_154	3_2	0.254747962	0.123210327	0.41885615	0.761042473	0.569646507	1.3486378	1.995190514	20.3230102
300	4	2018	2018_339	2_1	0.253769167	0.123532393	0.411748483	0.712988985	0.562531304	1.452012453	1.997360828	20.32661933
257	9	2019	2019_419	3_2	0.369481505	0.118482414	0.477613188	0.713419771	0.567563165	1.360006733	2.778970825	20.33969041
49	4	2019	2019_949	2_2	0.185939862	0.130308468	0.309456094	0.744120945	0.590878541	1.503096202	2.070762785	20.3433225
94	8	2018	2018_479	3_1	0.253106342	0.130417036	0.387898796	0.768399441	0.571406197	1.35446098	2.556295451	20.35066052
236	4	2019	2019_925	3_1	0.347377325	0.118231522	0.469371558	0.728309231	0.584820292	1.428880175	2.682116409	20.35255577
245	5	2019	2019_193	3_2	0.286790256	0.144000871	0.365946707	0.828598195	0.558835269	1.435538881	1.840401102	20.35700168
63	4	2018	2018_713	2_2	0.259425691	0.147385788	0.317892602	0.758469791	0.535251744	1.441883324	1.553855097	20.35804191
33	4	2019	2019_194	3_1	0.223066521	0.133570624	0.376447619	0.771560881	0.568584822	1.392944143	1.790823844	20.35852319
100	7	2018	2018_639	3_1	0.438998041	0.128394069	0.425195634	0.799397	0.562367732	1.354754708	2.088119162	20.36081287
87	6	2020	2020_255	3_2	0.163459785	0.139100484	0.314445299	0.843017751	0.569655388	1.347984858	1.985962858	20.36366165
86	16	2017	2017_206	2_1	0.259405508	0.119851888	0.453101678	0.741604431	0.54024281	1.4018556	1.965671645	20.36816272
157	7	2017	2017_513	3_1	0.368032076	0.133386773	0.434617639	0.699619063	0.562404199	1.383678504	2.12779336	20.37350685
198	4	2018	2018_700	3_1	0.131756053	0.177720821	0.162561939	0.946962631	0.567944189	1.348154437	2.779423982	20.37775521
81	10	2020	2020_246	2_1	0.294129009	0.119865214	0.381711554	0.809813102	0.560720622	1.341244287	2.541716215	20.38110801
261	9	2017	2017_326	2_2	0.531494148	0.091992365	0.521432091	0.671795983	0.563665996	1.379266726	1.770000973	20.38161463
268	7	2020	2020_449	2_2	0.270779235	0.120734535	0.472641197	0.779451944	0.589393647	1.418563287	2.299653483	20.38611687
29	6	2019	2019_457	2_2	0.356565381	0.131348461	0.414707115	0.751650428	0.549684751	1.355540684	2.055103666	20.38697621
150	10	2020	2020_234	3_1	0.314000181	0.141684206	0.403352623	0.744372196	0.560990266	1.356784762	2.359316156	20.39374381
280	11	2019	2019_220	3_2	0.203546867	0.138987283	0.342802595	0.810122526	0.585663559	1.380678364	2.789246016	20.39666366
89	9	2020	2020_128	3_3	0.265046592	0.130447565	0.417235897	0.768145683	0.55402355	1.299285986	1.662786966	20.39888371
76	7	2017	2017_344	3_2	0.097932014	0.146957991	0.341442114	0.773279011	0.574896074	1.423975615	2.216286546	20.40078905
323	6	2018	2018_347	2_1	0.242204463	0.118131099	0.486051718	0.691108651	0.571621982	1.337185921	2.559745053	20.41106888
245	4	2018	2018_911	2_1	0.191263074	0.146251766	0.329349594	0.829797776	0.571232836	1.412066426	1.777159493	20.41201057
302	11	2019	2019_534	3_2	0.29672701	0.123297284	0.430723144	0.743289462	0.570322971	1.307688823	2.329233319	20.42186797
53	7	2020	2020_441	3_1	0.209483465	0.128961131	0.430692326	0.776442458	0.567158676	1.376743296	1.643142363	20.42318637
26	19	2020	2020_111	3_2	0.183904281	0.174467186	0.187860816	0.83888792	0.567716166	1.501075557	2.814568054	20.42768477
10	7	2017	2017_154	2_2	0.317683237	0.121519852	0.436797894	0.760691425	0.570873469	1.329189353	2.00546766	20.43131456
26	17	2018	2018_103	3_1	0.23120504	0.154897027	0.255061384	0.827566113	0.554103762	1.394571355	2.096623392	20.43204156
71	6	2017	2017_340	3_3	0.192297358	0.158133293	0.305348745	0.7759545	0.589843466	1.451782407	2.327138145	20.44827377
8	3	2020	2020_286	2_1	0.174592407	0.147709617	0.335986251	0.805637634	0.604567176	1.499408081	3.276610945	20.44915114
150	9	2019	2019_238	3_3	0.244159334	0.137773136	0.415342352	0.772006712	0.553180745	1.408544626	1.953140796	20.44942689
41	17	2020	2020_213	3_2	0.195577685	0.142850156	0.29775153	0.802899458	0.572623626	1.406397545	2.148865382	20.45549703
269	11	2019	2019_213	3_3	0.232491993	0.117738253	0.482227363	0.753605767	0.559206866	1.308127268	2.195399988	20.46389478
217	7	2019	2019_216	1_1	0.337257256	0.130646238	0.384777234	0.736321155	0.546296533	1.3584105	1.879490287	20.46798212
311	3	2019	2019_289	2_1	0.343942788	0.1302299	0.421190972	0.733560412	0.558651141	1.454802275	2.060957765	20.46823532
44	8	2018	2018_538	3_1	0.359696911	0.155671639	0.34630325	0.733490202	0.581141026	1.349201979	2.149784234	20.46834724
263	8	2019	2019_455	3_1	0.213847773	0.140019468	0.388003416	0.707266899	0.579764447	1.361108592	2.151065261	20.46945309
323	7	2019	2019_367	2_2	0.220587103	0.117839073	0.452031349	0.692029901	0.566321136	1.368525524	2.015285798	20.46989223
182	6	2019	2019_356	3_1	0.244437175	0.136172006	0.343842114	0.697610565	0.558715854	1.354677618	2.521048103	20.47460732
105	7	2019	2019_135	3_1	0.32357563	0.124252397	0.428069166	0.787221644	0.571992505	1.397528585	2.527697376	20.47803408
280	11	2019	2019_220	3_1	0.18901386	0.134856087	0.372920756	0.816348116	0.565210443	1.348040929	2.344472055	20.50036201
45	5	2019	2019_636	3_3	0.453152	0.110778611	0.474002981	0.682549593	0.537829266	1.427405	2.071391554	20.50096738
26	16	2017	2017_114	3_3	0.268044578	0.160278365	0.255833703	0.80238091	0.549370241	1.390435743	1.984470306	20.50830355
288	8	2018	2018_302	3_2	0.315602515	0.133839394	0.374632155	0.727908535	0.547695124	1.30920118	2.11019177	20.51019267
22	16	2017	2017_901	3_1	0.158623885	0.144354679	0.35133359	0.762978253	0.595038894	1.376012174	1.735037317	20.51741488
81	9	2019	2019_258	2_1	0.395113855	0.114605789	0.435184569	0.771358276	0.55812876	1.349399946	2.408213253	20.51804557
29	5	2018	2018_475	2_2	0.20678222	0.137914981	0.358541442	0.825168955	0.568251423	1.430244456	2.09439981	20.51895327
87	6	2020	2020_255	3_1	0.278677834	0.135101816	0.348759929	0.822400187	0.589183147	1.351590187	2.9633252	20.5211554
226	13	2019	2019_482	2_2	0.221396518	0.133376382	0.367791231	0.840972645	0.557237269	1.3689258	2.167843286	20.5318323
74	5	2019	2019_596	2_1	0.172155416	0.15379291	0.211091014	0.864063594	0.567697644	1.421016078	2.884695236	20.5345193
43	6	2020	2020_160	2_1	0.117694486	0.12840827	0.265933051	0.875878373	0.610116179	1.499710284	2.443009559	20.5378437
260	5	2020	2020_430	3_3	0.190268405	0.134485019	0.215483252	0.868862423	0.565859136	1.452321531	1.819645702	20.54983908
226	11	2017	2017_349	3_2	0.103680504	0.140048434	0.262972683	0.916983112	0.563397132	1.366812819	2.257054914	20.55204332
268	7	2020	2020_449	2_1	0.250692485	0.137716164	0.397033923	0.802902467	0.577490035	1.411346836	2.292493654	20.557526
255	4	2018	2018_726	2_2	0.297738901	0.116142802	0.440805066	0.721088169	0.568356426	1.417165315	2.234816201	20.55787404
26	17	2018	2018_103	3_3	0.358551377	0.150422632	0.35266897	0.732472162	0.550188971	1.423132593	2.11149949	20.57017831
262	12	2019	2019_342	3_3	0.325860759	0.139246417	0.389319304	0.734368324	0.569324819	1.446344643	2.640835006	20.57127352
221	10	2018	2018_441	3_1	0.205047591	0.139645121	0.301184482	0.864747135	0.570996899	1.476047085	2.180119047	20.57817045
262	13	2020	2020_362	3_1	0.337071618	0.144624029	0.374601379	0.697219397	0.588977194	1.427265539	2.181413708	20.57941711
22	19	2020	2020_117	3_2	0.278239439	0.157188105	0.323207688	0.721874016	0.576880091	1.35908133	2.077106206	20.58078882
139	8	2018	2018_134	3_1	0.294984128	0.114571783	0.461587642	0.722472302	0.549521483	1.263796676	1.764865021	20.58319984
279	5	2018	2018_285	2_1	0.213198985	0.130014619	0.402543447	0.787120342	0.553479457	1.389379824	1.811401376	20.58634893
181	3	2019	2019_284	3_1	0.300228501	0.115483244	0.436173599	0.722224563	0.557696362	1.388834398	1.474431954	20.5879191
175	4	2018	2018_378	3_1	0.374993736	0.10227681	0.502795636	0.632157623	0.571743592	1.288844295	2.814616901	20.59060086
265	6	2019	2019_335	3_1	0.202308293	0.138207396	0.326363104	0.877958584	0.569087328	1.341575364	2.41545738	20.59247428
145	8	2018	2018_439	3_3	0.297437664	0.126713264	0.420002761	0.759462756	0.544336842	1.363610082	1.759221409	20.59607806
4	10	2018	2018_615	2_2	0.184285561	0.126971035	0.440658994	0.810570363	0.567188219	1.349919002	2.549913296	20.61129906
147	4	2019	2019_393	3_1	0.191792837	0.135885861	0.364107036	0.827010955	0.57209887	1.381122892	2.397553304	20.62116521
302	10	2018	2018_540	3_1	0.103569171	0.120939248	0.382617705	0.745571276	0.572688895	1.306547165	2.656178408	20.62428686
269	9	2017	2017_939	3_3	0.171479153	0.132441489	0.422323089	0.826066635	0.54733353	1.298424463	2.245109082	20.63126789
145	9	2019	2019_436	3_3	0.300675921	0.120371513	0.416859722	0.738887318	0.550677043	1.360919307	1.787252018	20.64291889
298	9	2019	2019_363	2_1	0.157843458	0.162873736	0.258589892	0.824877585	0.549154812	1.428900483	1.158285359	20.65177996
223	12	2020	2020_236	3_3	0.116002529	0.158137995	0.231370519	0.868003358	0.569094587	1.395207709	2.666604186	20.6520329
110	7	2019	2019_902	3_2	0.274963548	0.13170727	0.392769528	0.767686813	0.565974208	1.360685667	2.340525712	20.65766803
269	10	2018	2018_211	3_2	0.151009025	0.120434685	0.448245987	0.776277966	0.56048693	1.345318304	2.087435777	20.65913216
179	5	2018	2018_702	3_2	0.232467265	0.140525852	0.374403691	0.832280189	0.567321458	1.401781824	2.962396805	20.6610734
261	10	2018	2018_304	2_1	0.39505192	0.097812251	0.486980303	0.713871621	0.56696763	1.389711049	3.229770085	20.66952603
155	9	2020	2020_105	3_3	0.285580134	0.145253218	0.361144649	0.792548049	0.538918287	1.398124824	2.2894016	20.67019036
229	4	2019	2019_286	3_2	0.129468854	0.164126574	0.191176967	0.881263954	0.571052178	1.400900703	2.410352041	20.67390022
150	7	2017	2017_254	3_1	0.227073944	0.146349054	0.347135401	0.81818811	0.55393241	1.334116134	2.139360956	20.67623635
94	8	2018	2018_479	3_2	0.183978889	0.167073284	0.223770591	0.848919875	0.558748467	1.303084299	1.672902399	20.67986949
128	13	2019	2019_506	2_2	0.401308215	0.131879581	0.411705562	0.6460817	0.556696961	1.280691159	1.440868018	20.68950168
155	9	2020	2020_105	3_2	0.25900075	0.146498118	0.347566119	0.802914001	0.565838391	1.349405347	2.81711789	20.69371072
146	7	2017	2017_442	3_2	0.309396322	0.135259339	0.3857808	0.735410937	0.572969157	1.294350811	2.429291389	20.6951227
77	8	2019	2019_977	3_1	0.193234	0.137871628	0.316662115	0.826692504	0.551899453	1.219017149	1.582309619	20.70417456
89	9	2020	2020_128	3_1	0.293875423	0.125801736	0.412121574	0.739670657	0.567465267	1.374885052	2.262945092	20.70855025
139	8	2018	2018_134	3_2	0.28037866	0.120256984	0.416366541	0.754472856	0.548008864	1.260196547	1.895221807	20.71601897
144	10	2020	2020_110	3_1	0.227119972	0.137954368	0.364646046	0.813665605	0.565187144	1.416075635	2.320789876	20.71880089
22	18	2019	2019_139	3_1	0.335854181	0.137171771	0.371961351	0.705107953	0.570019365	1.388218358	2.234134116	20.71886488
253	4	2018	2018_801	2_1	0.207763766	0.149075797	0.321716366	0.770355281	0.568411169	1.314131492	2.305439557	20.72179315
280	10	2018	2018_268	2_2	0.196951586	0.139713132	0.32021193	0.850334098	0.561476593	1.368940951	2.116379853	20.7395273
262	12	2019	2019_342	3_2	0.310400114	0.140001835	0.363397761	0.709301474	0.584573868	1.382889022	2.634219657	20.74017454
326	12	2020	2020_405	1_1	0.169666416	0.130885957	0.353684112	0.808731874	0.566757208	1.389973449	2.077557195	20.74941587
77	7	2018	2018_675	3_1	0.222553606	0.134136071	0.397350182	0.790821393	0.533341156	1.31825887	1.856556615	20.76461255
145	9	2019	2019_436	3_2	0.244350318	0.121252836	0.422175736	0.713013559	0.554694848	1.319364847	2.010788699	20.76974048
22	18	2019	2019_139	3_2	0.268419315	0.149917896	0.327532265	0.740792506	0.562725699	1.366452685	2.181844544	20.79307059
239	19	2020	2020_212	3_1	0.224697728	0.164027679	0.299818223	0.735261491	0.556677837	1.287566643	2.165747248	20.79686776
288	7	2017	2017_308	2_2	0.319630321	0.13650658	0.404820916	0.737251433	0.542019318	1.269642594	1.806712927	20.80081843
108	6	2018	2018_617	3_1	0.141863323	0.144655414	0.291599432	0.820685567	0.589310132	1.371329397	3.250642591	20.80654411
281	7	2020	2020_353	3_1	0.409722119	0.125070374	0.440114706	0.729897976	0.572363835	1.389081775	2.63209137	20.82537038
26	19	2020	2020_111	3_3	0.192011218	0.165453738	0.207360263	0.852733262	0.55832298	1.464338887	1.933610251	20.82760047
52	3	2020	2020_279	2_2	0.211525931	0.142614741	0.270322089	0.853078292	0.581067695	1.440251985	2.999891724	20.83389422
96	14	2019	2019_189	2_1	0.208840301	0.127065856	0.406212261	0.768980676	0.561656072	1.375898941	1.621322959	20.83407205
293	5	2019	2019_180	1_1	0.302675859	0.140199942	0.338595713	0.667554819	0.553764407	1.412918193	1.97951793	20.83712516
257	8	2018	2018_418	3_1	0.353983404	0.113600279	0.495360289	0.723264669	0.597646092	1.466143584	2.91453858	20.85170973
317	7	2017	2017_386	3_1	0.170997187	0.152136349	0.288258249	0.812185185	0.576699184	1.432598523	1.967561264	20.86594731
150	10	2020	2020_234	3_2	0.353290537	0.139075337	0.418695492	0.750705607	0.562940378	1.330104326	2.447364139	20.87358947
36	7	2020	2020_219	3_1	0.116659135	0.143224537	0.266303542	0.906640228	0.587227688	1.326466617	2.229612958	20.87371398
262	11	2018	2018_338	2_1	0.232745902	0.149068781	0.355644817	0.769096522	0.573764494	1.421084964	2.563225968	20.88243094
53	4	2017	2017_488	3_1	0.184390207	0.12793551	0.415681386	0.757605544	0.569367432	1.378949826	2.338805474	20.88374114
193	6	2017	2017_361	3_3	0.179121453	0.124582995	0.423377596	0.783614874	0.568464979	1.368144724	2.011376113	20.884009
193	8	2019	2019_329	2_2	0.111905613	0.139575905	0.31182712	0.877598008	0.548794238	1.234234353	1.584876549	20.88565848
155	8	2019	2019_106	3_1	0.321211719	0.151804367	0.350693933	0.79461472	0.568591457	1.444042731	2.598688046	20.88717143
213	6	2018	2018_249	3_1	0.167924872	0.155853998	0.221170546	0.887770884	0.591441546	1.435069453	3.286869951	20.88856435
219	6	2020	2020_174	3_1	0.159440501	0.142547567	0.293686235	0.817400759	0.558355487	1.430697332	1.939850277	20.89407316
226	12	2018	2018_336	3_2	0.211424635	0.127980122	0.455687825	0.788384115	0.566673265	1.346828695	2.179309206	20.89650258
298	7	2017	2017_363	2_2	0.078095978	0.137464273	0.321353881	0.81119222	0.580385223	1.425553502	1.81708871	20.90103203
269	11	2019	2019_213	3_1	0.080516103	0.123637625	0.277258557	0.824571672	0.55970951	1.319647597	1.700248459	20.90542393
59	9	2017	2017_243	2_1	0.212211445	0.164366566	0.197413118	0.822541108	0.542109996	1.306178985	1.710305627	20.90613936
139	7	2017	2017_136	3_2	0.183842438	0.135031137	0.323844016	0.865509411	0.553401784	1.282223587	2.191829979	20.91115147
1	5	2018	2018_242	2_2	0.44245666	0.13045651	0.402377836	0.711093325	0.560165787	1.315282335	2.42733168	20.91307062
327	6	2019	2019_499	3_2	0.233667259	0.114783397	0.446849224	0.73297366	0.562724174	1.362139623	2.37051553	20.93141593
150	7	2017	2017_254	3_3	0.283793391	0.135474347	0.430096722	0.768715384	0.555080708	1.384977435	2.155962844	20.93630584
89	6	2017	2017_123	2_1	0.3777326	0.129334421	0.408126707	0.740962514	0.551494049	1.321840788	1.719792132	20.94241788
72	9	2019	2019_634	3_1	0.246906872	0.118702791	0.394075161	0.785241231	0.530861458	1.21000319	1.856769612	20.94379571
223	11	2019	2019_243	3_1	0.095552758	0.134391782	0.266777007	0.874950101	0.548792122	1.359769453	2.093613465	20.9490811
261	11	2019	2019_304	2_2	0.394907075	0.107940325	0.435762229	0.765901482	0.568683214	1.400357821	2.79368713	20.95904311
223	9	2017	2017_228	2_1	0.156431403	0.133559896	0.322774177	0.907825768	0.574121802	1.379253214	2.181712513	20.96105517
130	5	2018	2018_914	2_1	0.137861566	0.157213505	0.28279336	0.784056192	0.582966792	1.470049869	1.991679242	20.96478088
279	6	2019	2019_235	3_1	0.373243122	0.128639755	0.425208151	0.696583498	0.545711355	1.270679039	1.886522234	20.97887534
141	16	2019	2019_559	2_1	0.185679112	0.119859345	0.40810847	0.749357582	0.553953566	1.367829756	2.253479405	20.99332173
226	14	2020	2020_475	3_3	0.215239023	0.127399961	0.420092206	0.818896224	0.548510526	1.386074459	1.803980233	20.99742643
269	9	2017	2017_939	3_1	0.163284849	0.127422015	0.427909937	0.743963976	0.580434825	1.401359359	2.168680758	20.99837865
89	8	2019	2019_154	3_1	0.248905655	0.138432135	0.354276937	0.774508683	0.568811792	1.332454831	2.142045224	21.00828625
26	19	2020	2020_111	3_1	0.256024878	0.178610548	0.22867589	0.865750631	0.56529397	1.438171529	2.57145	21.01630679
29	4	2017	2017_464	3_1	0.222011175	0.131059391	0.400169335	0.761147787	0.567198473	1.387428542	2.394060571	21.02725763
43	5	2019	2019_176	2_1	0.106284788	0.128767433	0.287976926	0.872802689	0.590139597	1.537762144	2.599224697	21.04449094
77	7	2018	2018_675	3_3	0.1815123	0.133018957	0.377922067	0.886396781	0.545658678	1.358667633	1.566300496	21.05861166
231	8	2018	2018_344	2_1	0.252664534	0.132046306	0.299946266	0.856216663	0.573120032	1.413889235	2.317622263	21.05971704
74	5	2019	2019_596	2_2	0.249798374	0.147941154	0.297927458	0.811432939	0.545309868	1.431823389	1.390113433	21.06417825
175	4	2018	2018_378	3_2	0.45351995	0.104134201	0.508958028	0.636124468	0.559163589	1.308861572	1.983689994	21.07122472
145	7	2017	2017_423	3_3	0.338284145	0.123622204	0.456391065	0.757657365	0.547284334	1.340880509	1.87224856	21.07254999
220	6	2019	2019_598	2_1	0.187213112	0.124895279	0.382984339	0.838156235	0.557716858	1.475811537	1.910599373	21.09167843
325	9	2017	2017_165	3_1	0.276214267	0.13555488	0.404860697	0.802812198	0.589510846	1.392700107	2.883105524	21.09347622
116	12	2020	2020_332	3_1	0.235204622	0.17143337	0.226148704	0.831809784	0.58889006	1.432146924	2.59797277	21.09635035
44	10	2020	2020_545	3_3	0.314419881	0.133530709	0.404563171	0.6971532	0.564589409	1.379210883	2.141462291	21.10484076
1	5	2018	2018_242	2_1	0.286971736	0.145387969	0.364704486	0.766940083	0.564465518	1.395663116	2.069909929	21.11364659
262	10	2017	2017_331	3_1	0.311471036	0.132768207	0.412565791	0.700266997	0.580490151	1.367274558	2.490714356	21.11635078
262	10	2017	2017_331	3_3	0.314238512	0.146395906	0.37103539	0.768459621	0.589853901	1.420345445	3.404489757	21.12399782
190	5	2017	2017_258	2_2	0.131291015	0.1098048	0.455870335	0.736398887	0.551994256	1.315931664	2.236177805	21.13818374
229	4	2019	2019_286	3_1	0.212088143	0.137570515	0.341743675	0.787665971	0.552290042	1.394833412	2.32562653	21.14338111
14	6	2018	2018_663	2_1	0.214754034	0.11684128	0.47084427	0.760440676	0.593485706	1.383166409	1.781066479	21.16956086
260	4	2019	2019_470	2_1	0.137156556	0.143423612	0.230420106	0.806690277	0.566627502	1.429435039	2.206284577	21.17957324
176	9	2019	2019_564	3_1	0.048708126	0.187841198	0.149961824	0.925510575	0.55343817	1.252967397	1.951904637	21.18071399
297	3	2020	2020_384	3_1	0.274331394	0.144918572	0.344096675	0.773049827	0.5602245	1.399147459	3.287678581	21.18525591
53	6	2019	2019_459	2_1	0.183152753	0.152869365	0.352049854	0.77588078	0.560107801	1.339568934	2.053397183	21.18745229
155	7	2018	2018_119	3_2	0.312480943	0.142399252	0.384525269	0.787325956	0.560028612	1.435747482	2.177991587	21.19379367
193	7	2018	2018_343	2_2	0.090505624	0.136070183	0.296216308	0.832671357	0.559415724	1.324191254	2.058912546	21.19471427
190	6	2018	2018_255	2_2	0.104621263	0.115079968	0.441726487	0.771794579	0.562160004	1.391887454	2.237180699	21.19610298
89	8	2019	2019_154	3_3	0.211125001	0.144898606	0.327987127	0.796420612	0.54969799	1.304507928	1.878541789	21.24740797
110	7	2019	2019_902	3_1	0.253001531	0.133827493	0.374729366	0.809570377	0.567829817	1.359180915	2.154562004	21.27268403
236	4	2019	2019_925	3_3	0.181314485	0.141154113	0.343771887	0.812031727	0.569247868	1.393440397	1.612968864	21.2824027
109	6	2019	2019_199	2_1	0.296021379	0.122368284	0.405919478	0.694160764	0.55578819	1.429927293	1.719360619	21.30551207
130	6	2019	2019_147	3_1	0.194467852	0.174788005	0.25213902	0.788576189	0.572507983	1.435622053	2.099960061	21.30682828
268	5	2018	2018_450	2_1	0.217328904	0.11702205	0.464884026	0.77343949	0.587995535	1.4039448	2.182219326	21.31127589
235	5	2020	2020_595	2_2	0.412326045	0.116965574	0.482285194	0.72045879	0.589703961	1.429045161	2.656372986	21.33836819
33	4	2019	2019_194	3_3	0.141618758	0.147783141	0.334538024	0.795245102	0.562018837	1.371718433	1.826325537	21.3579518
223	10	2018	2018_224	2_1	0.137754164	0.128196927	0.349376347	0.871492276	0.581577597	1.447059228	2.834849403	21.36283972
44	8	2018	2018_538	3_2	0.290917645	0.152433084	0.352637178	0.683225111	0.567332159	1.375017579	2.533188892	21.38448759
281	7	2020	2020_353	3_2	0.329420607	0.125749662	0.421109174	0.776619486	0.565792015	1.358881827	2.184161707	21.39012237
298	7	2017	2017_363	2_1	0.114522253	0.143510347	0.312566378	0.859090244	0.539698583	1.424225976	1.549351869	21.3930868
175	5	2019	2019_576	2_2	0.640363518	0.104379107	0.482834691	0.574044597	0.566244272	1.303871242	2.51841536	21.39561201
84	18	2017	2017_383	2_1	0.087300833	0.190713684	0.160853757	0.920473534	0.58009388	1.38130256	2.330938545	21.409888
202	7	2017	2017_246	3_2	0.132050601	0.128308058	0.411605323	0.792175436	0.561815977	1.25478508	2.382669112	21.41744093
146	7	2017	2017_442	3_1	0.236088288	0.151591299	0.275355125	0.788303876	0.583701086	1.386307447	2.438217742	21.41979071
76	7	2017	2017_344	3_1	0.326855686	0.119127779	0.48068565	0.621330292	0.566130376	1.436220916	1.918064509	21.42083706
229	5	2020	2020_242	3_2	0.242977179	0.152645022	0.238575423	0.876570941	0.587943457	1.407116971	2.502327497	21.43735019
281	6	2019	2019_360	3_1	0.329924005	0.117646936	0.437754138	0.740370748	0.570709969	1.383029665	2.452320555	21.44213625
327	7	2020	2020_806	3_1	0.391894393	0.112906778	0.485576016	0.637720233	0.567158448	1.376631755	2.039028728	21.44385938
110	8	2020	2020_159	3_1	0.239605594	0.131470519	0.357717255	0.833464726	0.576318988	1.393860314	2.574185235	21.45365703
226	14	2020	2020_475	3_2	0.212307691	0.130729381	0.42932149	0.786007017	0.566009971	1.388049438	2.132378126	21.48429966
53	7	2020	2020_441	3_2	0.186449561	0.135148356	0.399667342	0.798900016	0.591089119	1.391306797	2.969124082	21.49302486
269	11	2019	2019_213	3_2	0.196696187	0.120045886	0.437876423	0.758474806	0.559285268	1.267511758	1.869910206	21.50451301
236	5	2020	2020_184	3_3	0.151671643	0.129638796	0.396052957	0.826575655	0.560741618	1.476360488	1.548476249	21.51940015
79	7	2017	2017_406	3_1	0.231402913	0.13418575	0.403988752	0.821778832	0.55527072	1.429182471	1.554815435	21.55617338
110	6	2018	2018_259	2_1	0.196626995	0.134429647	0.375713192	0.825525018	0.571531075	1.383166362	2.439878157	21.56847333
171	10	2018	2018_126	3_1	0.31228294	0.122534262	0.448846304	0.789051107	0.576072545	1.362661023	2.116023509	21.57059862
150	10	2020	2020_234	3_3	0.218520501	0.144951893	0.37484456	0.813606931	0.554027609	1.406962932	2.465978915	21.58953523
229	5	2020	2020_242	3_1	0.216740277	0.136173383	0.323526858	0.808582427	0.589511052	1.501102226	3.011246438	21.60508598
176	9	2019	2019_564	3_3	0.098714335	0.206187324	0.145907802	0.938055534	0.550487679	1.298370052	2.288399083	21.61167596
279	7	2020	2020_227	3_1	0.407405309	0.125539726	0.444374718	0.72706602	0.557480787	1.310568153	2.199004851	21.63048933
226	13	2019	2019_482	2_1	0.100194647	0.139513324	0.31749561	0.867046501	0.580046258	1.370865957	2.765727685	21.70450368
79	7	2017	2017_406	3_2	0.26384357	0.129947069	0.424292768	0.773123547	0.553692696	1.422043182	1.544430505	21.70684819
203	9	2019	2019_151	2_2	0.213738011	0.125152536	0.411855401	0.774109491	0.576306998	1.347380741	3.115884718	21.70830642
175	5	2019	2019_576	2_1	0.510473278	0.103207735	0.521130232	0.585983747	0.548395724	1.279808098	1.860858121	21.71587937
43	6	2020	2020_160	2_2	0.087400817	0.123691092	0.307541928	0.858985932	0.605810507	1.455777459	3.031876895	21.72131858
33	4	2019	2019_194	3_2	0.216863902	0.133001708	0.395372058	0.735235915	0.551145956	1.308889202	1.620272967	21.73648625
218	7	2020	2020_146	2_1	0.323369102	0.12059254	0.461299483	0.799689874	0.562217275	1.347333118	1.76253598	21.74230681
202	7	2017	2017_246	3_1	0.119132616	0.127806973	0.428843008	0.81817808	0.583549631	1.400677424	2.330134715	21.75020437
29	5	2018	2018_475	2_1	0.152571214	0.144236436	0.260154741	0.884200222	0.56849734	1.366345086	2.498419095	21.7516485
96	14	2019	2019_189	2_2	0.088952499	0.152524149	0.240222805	0.883638044	0.534245762	1.301771642	1.955422843	21.76287722
145	10	2020	2020_437	3_2	0.286718184	0.122153926	0.410208453	0.738395349	0.562767458	1.32345769	2.039657793	21.78369841
128	14	2020	2020_505	2_2	0.538821399	0.121672878	0.463039304	0.605951371	0.559107921	1.266023939	1.745306031	21.79279121
287	4	2018	2018_283	1_1	0.216018612	0.172186714	0.191120346	0.859461352	0.600648709	1.575164342	2.040734013	21.79980266
110	5	2017	2017_269	3_1	0.242869752	0.122410107	0.449155937	0.787298373	0.569884236	1.379568573	2.737646568	21.8073013
44	10	2020	2020_545	3_1	0.372438078	0.149997705	0.362648898	0.755789789	0.587520685	1.391660573	2.171170103	21.81094327
77	7	2018	2018_675	3_2	0.228436837	0.133616826	0.410494647	0.808388849	0.562098852	1.292776302	2.102715009	21.83553901
226	12	2018	2018_336	3_1	0.138357849	0.155206545	0.267964296	0.890659509	0.56907527	1.354585816	2.125751431	21.85844484
288	8	2018	2018_302	3_3	0.293113615	0.147987075	0.315018227	0.798263615	0.541700387	1.324100665	2.051906721	21.86583974
226	11	2017	2017_349	3_1	0.12991447	0.137206325	0.347785045	0.858548627	0.557360959	1.324311955	2.317507116	21.8791338
262	13	2020	2020_362	3_2	0.337669801	0.138014912	0.402265443	0.713265812	0.59004486	1.411227655	2.762614575	21.89308407
145	8	2018	2018_439	3_1	0.222418656	0.123059414	0.407256671	0.712562712	0.552255639	1.318002478	2.13805126	21.92397318
128	14	2020	2020_505	2_1	0.344166559	0.119560311	0.446583594	0.703843678	0.562836189	1.289625183	1.904976339	21.96433058
94	9	2019	2019_445	2_1	0.276348498	0.139726508	0.337342932	0.776433932	0.546174091	1.369044699	2.272535865	21.97323776
235	4	2019	2019_966	2_1	0.458719655	0.115801432	0.430404805	0.671594381	0.582174686	1.376055385	2.613168052	21.98312749
193	6	2017	2017_361	3_1	0.151306783	0.129956026	0.362945758	0.806086976	0.568906503	1.287858152	2.569297228	21.98695265
193	8	2019	2019_329	2_1	0.105355674	0.132080127	0.345662186	0.827442745	0.556999107	1.245629268	1.690638831	22.00105764
223	12	2020	2020_236	3_2	0.161295351	0.13387157	0.341057241	0.872603595	0.559355226	1.401118994	2.000762706	22.02406042
190	6	2018	2018_255	2_1	0.061460858	0.123082702	0.363600005	0.814090876	0.553105065	1.438565358	1.751498566	22.03853348
193	6	2017	2017_361	3_2	0.281664134	0.12230987	0.428732908	0.738114009	0.560168432	1.239578769	1.591536201	22.03934557
262	12	2019	2019_342	3_1	0.315485289	0.147131482	0.345092752	0.727760593	0.582283539	1.375291195	2.836981664	22.08483723
76	8	2018	2018_312	3_2	0.189705385	0.128323091	0.416124392	0.745967459	0.573372912	1.384134752	2.448064891	22.09336777
155	7	2018	2018_119	3_1	0.402337701	0.127037156	0.459125355	0.727386978	0.589002738	1.449097669	3.593896901	22.09594569
110	8	2020	2020_159	3_2	0.191403693	0.149160165	0.276506483	0.860112296	0.576097289	1.330321777	2.080260412	22.11604972
26	16	2017	2017_114	3_2	0.193354596	0.161204941	0.234651244	0.828629288	0.538983231	1.464856988	1.945261199	22.13463401
51	4	2019	2019_566	3_2	0.22379282	0.144416765	0.340312117	0.813087379	0.567921485	1.31779454	2.601967617	22.13618133
298	9	2019	2019_363	2_2	0.20581119	0.146599338	0.364618113	0.768417996	0.572225076	1.541422304	2.348381375	22.15753167
226	14	2020	2020_475	3_1	0.164614054	0.139085383	0.358339773	0.838461646	0.566021702	1.417450726	2.210907091	22.19090566
235	5	2020	2020_595	2_1	0.340417044	0.112393332	0.482018068	0.712448873	0.591985188	1.403499663	3.014504119	22.20163566
287	5	2019	2019_279	2_2	0.282885046	0.141797224	0.329730014	0.803990716	0.605020208	1.427109172	2.348941646	22.2495784
176	9	2019	2019_564	3_2	0.038895025	0.196821231	0.133338954	0.927492994	0.56825733	1.271651664	2.29342993	22.25279868
51	4	2019	2019_566	3_1	0.175246675	0.133182089	0.388838089	0.793057068	0.589677256	1.394241781	2.527848191	22.26106893
18	4	2020	2020_431	2_1	0.281377926	0.131606089	0.380472437	0.839134656	0.528808772	1.372303911	1.468309568	22.31025072
145	10	2020	2020_437	3_1	0.213211364	0.121435276	0.412523928	0.75842917	0.553883949	1.305427292	1.926701341	22.3105062
145	10	2020	2020_437	3_3	0.275857215	0.115916392	0.456628781	0.752711597	0.560037159	1.398388578	2.2022964	22.33044492
281	7	2020	2020_353	3_3	0.376724642	0.113458702	0.436041008	0.705288492	0.557501517	1.379537852	2.256145659	22.37338164
76	8	2018	2018_312	3_1	0.245578346	0.116536634	0.440832299	0.688932152	0.562239095	1.433898147	2.337771479	22.38699383
287	6	2020	2020_253	2_1	0.323495917	0.127212917	0.426874321	0.766966663	0.63168652	1.492929114	2.991391701	22.42535221
260	5	2020	2020_430	3_1	0.157853699	0.147616879	0.29235764	0.788430754	0.564169513	1.451410725	2.088041328	22.50242004
155	8	2019	2019_106	3_2	0.268439715	0.153477915	0.340897942	0.787918224	0.560406296	1.36464362	3.011594579	22.52591935
76	9	2019	2019_330	3_1	0.279346398	0.12093499	0.415158558	0.711678071	0.562557524	1.424736302	2.120902783	22.60188695
193	7	2018	2018_343	2_1	0.10213117	0.130500917	0.331682612	0.847169649	0.563322359	1.290727703	2.014062666	22.73081245
145	9	2019	2019_436	3_1	0.135806476	0.121975611	0.407805246	0.758294267	0.551588635	1.339320734	2.123500878	22.75409856
29	6	2019	2019_457	2_1	0.208151565	0.149474468	0.284653676	0.789426729	0.577153409	1.332730052	2.75550052	22.81863426
128	12	2018	2018_504	2_1	0.38878807	0.118316758	0.452714426	0.563883757	0.572867247	1.323065063	1.669234019	22.8341834
128	13	2019	2019_506	2_1	0.50488148	0.121278971	0.451668917	0.633423904	0.558968717	1.255155603	1.620348443	22.91962691
155	9	2020	2020_105	3_1	0.306875095	0.153358083	0.318024264	0.823772285	0.585744128	1.485951228	3.042501729	22.95782213
145	7	2017	2017_423	3_2	0.279442653	0.128239018	0.408300015	0.756363502	0.55766743	1.342306799	2.007955007	22.96396003
262	10	2017	2017_331	3_2	0.225327109	0.152567323	0.337684772	0.778288971	0.575689153	1.392783417	2.886000822	23.19677829
128	12	2018	2018_504	2_2	0.370123925	0.1294629	0.438558878	0.647829419	0.559892808	1.28204593	1.931289722	23.33145295
145	7	2017	2017_423	3_1	0.253308593	0.129090086	0.394942993	0.770804121	0.554474549	1.31946758	2.009094691	23.5481846
72	9	2019	2019_634	3_3	0.210898753	0.125975712	0.339118844	0.840241461	0.510031173	1.292814852	1.380050824	9.642107623
